# Supplementary material for: Adaptation of iCLIP to plants determines the binding landscape of the clock-regulated RNA-binding protein AtGRP7
Source: Genome Biol. 2017 Oct 31;18:204. doi: 10.1186/s13059-017-1332-x (PMC5663106; doi:10.1186/s13059-017-1332-x)
Supplement: Supplementary file 2 — Preprocessing of the iCLIP sequencing libraries at LL36 and mapping statistics. Table S2. AtGRP7 iCLIP targets at LL36. Table S3. RIP read statistics at LL36. Table S4. RIP-seq targets at LL36. Table S5. High-confidence binders identified by both iCLIP and RIP-seq at LL36. Table S6. Pentamers enriched in the vicinity of the crosslink sites at LL36. Table S7. RNA-seq read statistics at LL36. Table S8. Differentially expressed AtGRP7 targets at LL36. Table S9. Preprocessing of the iCLIP sequencing libraries at LL24 and mapping statistics. Table S10. AtGRP7 iCLIP targets at LL24. Table S11. RIP read statistics at LL24. Table S12. RIP-seq targets at LL24. Table S13. High-confidence binders identified by both iCLIP and RIP-seq at LL24. Table S14. RNA-seq read statistics at LL24. Table S15. Differentially expressed AtGRP7 targets at LL24. Table S16. Changes in alternative splicing among AtGRP7 targets. Table S17. Alternative splicing of AtGRP7 targets at LL24 vs. LL36. Table S18. Primers used in this study. (XLSX 888 kb) [file 13059_2017_1332_MOESM2_ESM.xlsx]

## Sheet: Table S1
Table S1: Preprocessing of the iCLIP sequencing libraries at LL36 and mapping statistics
	LL36
	Replicate 1	Replicate 2	Replicate 3	Replicate 4	Replicate 5
AtGRP7-GFP
Reads after demultiplexing	19484764	19851254	15653990	4421808	7958442
Reads after barcode evaluation	9274370	9776434	6971000	1946975	3046273
Reads mapping uniquely	2000323	2148240	977709	852764	1303721
Number of significant crosslinks sites	96307
Confident crosslink sites (4/5)	11021
Number of transcripts (4/5)	865
GFP
Reads after demultiplexing	287079	589520	6459332	1964675	53112
Reads after barcode evaluation	193002	324971	2002686	158708	24714
Reads mapping uniquely	4023	17241	9568	18848	5863
Number of significant crosslinks sites	162
Confident crosslink sites (4/5)	10
Number of transcripts (4/5)	6
AtGRP7-RQ-GFP
Reads after demultiplexing	105861	993100
Reads after barcode evaluation	17745	218513
Reads mapping uniquely	1772	49721
Number of significant crosslinks sites	349
Confident crosslink sites (2/2)	3
Number of transcripts (2/2)	3

## Sheet: Table S2
Table S2: AtGRP7 iCLIP targets at LL36
iCLIP targets with significant crosslink sites in 4 out of 5 biological replicates (AtGRP7-GFP), transcripts with significant crosslink sites in 4 out of 5 biological replicates (GFP only) and transcripts with significant crosslink sites in two replicates of AtGRP7 R49Q-GFP at LL36.
Transcript regions with crosslink sites are indicated by x.
AtGRP7-GFP
AGI	5' UTR	Exon	Intron	3' UTR	Symbol	Description
AT1G01100				x	AT1G01100	60S acidic ribosomal protein family
AT1G01160				x	GIF2	GRF1-interacting factor 2
AT1G01170				x	AT1G01170	ozone-responsive stress-like protein (DUF1138)
AT1G01470				x	LEA14	Late embryogenesis abundant protein
AT1G01620				x	PIP1C	plasma membrane intrinsic protein 1C
AT1G02560				x	CLPP5	nuclear encoded CLP protease 5
AT1G02780	x	x		x	emb2386	Ribosomal protein L19e family protein
AT1G03130		x		x	PSAD-2	photosystem I subunit D-2
AT1G03600		x			PSB27	photosystem II family protein
AT1G03630				x	POR C	protochlorophyllide oxidoreductase C
AT1G03680	x			x	THM1	thioredoxin M-type 1
AT1G04270				x	RPS15	cytosolic ribosomal protein S15
AT1G04410	x			x	c-NAD-MDH1	Lactate/malate dehydrogenase family protein
AT1G04480			x		AT1G04480	Ribosomal protein L14p/L23e family protein
AT1G04625		x			AT1G04625	Polynucleotidyl transferase, ribonuclease H-like superfamily protein
AT1G04630		x			MEE4	GRIM-19 protein
AT1G04800				x	AT1G04800	glycine-rich protein
AT1G05010	x	x			EFE	ethylene-forming enzyme
AT1G05190		x			emb2394	Ribosomal protein L6 family
AT1G05850	x	x		x	POM1	Chitinase family protein
AT1G06450				x	AT1G06450	Polynucleotidyl transferase, ribonuclease H-like superfamily protein
AT1G06460	x			x	ACD32.1	alpha-crystallin domain 32.1
AT1G06680		x		x	PSBP-1	photosystem II subunit P-1
AT1G06760				x	AT1G06760	winged-helix DNA-binding transcription factor family protein
AT1G07890				x	APX1	ascorbate peroxidase 1
AT1G07930				x	AT1G07930	GTP binding Elongation factor Tu family protein
AT1G07940		x		x	AT1G07940	GTP binding Elongation factor Tu family protein
AT1G08360	x				AT1G08360	Ribosomal protein L1p/L10e family
AT1G08380	x	x	x	x	PSAO	photosystem I subunit O
AT1G09130				x	AT1G09130	ATP-dependent caseinolytic (Clp) protease/crotonase family protein
AT1G09310	x	x		x	AT1G09310	plant/protein (Protein of unknown function, DUF538)
AT1G09340		x		x	CRB	chloroplast RNA binding protein
AT1G09480			x		AT1G09480	NAD(P)-binding Rossmann-fold superfamily protein
AT1G10200	x				WLIM1	GATA type zinc finger transcription factor family protein
AT1G10740				x	AT1G10740	alpha/beta-Hydrolases superfamily protein
AT1G10960		x		x	FD1	ferredoxin 1
AT1G11860	x	x		x	AT1G11860	Glycine cleavage T-protein family
AT1G11910	x	x			APA1	aspartic proteinase A1
AT1G12090	x	x		x	ELP	extensin-like protein
AT1G12900	x	x		x	GAPA-2	glyceraldehyde 3-phosphate dehydrogenase A subunit 2
AT1G13110				x	CYP71B7	cytochrome P450, family 71 subfamily B, polypeptide 7
AT1G13245				x	RTFL17	ROTUNDIFOLIA like 17
AT1G13440	x	x		x	GAPC2	glyceraldehyde-3-phosphate dehydrogenase C2
AT1G13930		x		x	AT1G13930	oleosin-B3-like protein
AT1G14320		x		x	SAC52	Ribosomal protein L16p/L10e family protein
AT1G15690	x	x		x	AVP1	Inorganic H pyrophosphatase family protein
AT1G15820	x	x		x	LHCB6	light harvesting complex photosystem II subunit 6
AT1G15930	x			x	AT1G15930	Ribosomal protein L7Ae/L30e/S12e/Gadd45 family protein
AT1G16180		x			AT1G16180	Serinc-domain containing serine and sphingolipid biosynthesis protein
AT1G16880	x				ACR11	uridylyltransferase-like protein
AT1G17100		x		x	HBP1	SOUL heme-binding family protein
AT1G17200				x	AT1G17200	Uncharacterized protein family (UPF0497)
AT1G17880				x	BTF3	basic transcription factor 3
AT1G18080	x	x			ATARCA	Transducin/WD40 repeat-like superfamily protein
AT1G19150		x			Lhca6	PSI type II chlorophyll a/b-binding protein (Lhca2*1)
AT1G19570		x			DHAR1	dehydroascorbate reductase
AT1G19835			x		AT1G19835	filament-like protein (DUF869)
AT1G20020	x	x		x	FNR2	ferredoxin-NADP[ ]-oxidoreductase 2
AT1G20340	x	x		x	DRT112	Cupredoxin superfamily protein
AT1G20450	x				ERD10	Dehydrin family protein
AT1G20620	x	x		x	CAT3	catalase 3
AT1G21210	x				WAK4	wall associated kinase 4
AT1G21500				x	AT1G21500	hypothetical protein
AT1G21670		x			AT1G21670	DPP6 amino-terminal domain protein
AT1G22030				x	AT1G22030	BPS1-like protein
AT1G22690		x			AT1G22690	Gibberellin-regulated family protein
AT1G22780		x			PFL	Ribosomal protein S13/S18 family
AT1G23290				x	RPL27AB	Ribosomal protein L18e/L15 superfamily protein
AT1G23310	x	x		x	GGT1	glutamate:glyoxylate aminotransferase
AT1G24020				x	MLP423	MLP-like protein 423
AT1G25275		x		x	AT1G25275	thionin-like protein
AT1G25550	x				AT1G25550	myb-like transcription factor family protein
AT1G26630	x			x	FBR12	Eukaryotic translation initiation factor 5A-1 (eIF-5A 1) protein
AT1G26880			x		AT1G26880	Ribosomal protein L34e superfamily protein
AT1G27400	x		x		AT1G27400	Ribosomal protein L22p/L17e family protein
AT1G27930	x				AT1G27930	glucuronoxylan 4-O-methyltransferase-like protein (DUF579)
AT1G27950				x	LTPG1	glycosylphosphatidylinositol-anchored lipid protein transfer 1
AT1G27970			x		NTF2B	nuclear transport factor 2B
AT1G28330		x			DYL1	dormancy-associated protein-like 1
AT1G29070	x	x		x	AT1G29070	Ribosomal protein L34
AT1G29465			x		AT1G29465	transmembrane protein
AT1G29660				x	AT1G29660	GDSL-like Lipase/Acylhydrolase superfamily protein
AT1G29670		x		x	AT1G29670	GDSL-like Lipase/Acylhydrolase superfamily protein
AT1G29680				x	AT1G29680	histone acetyltransferase (DUF1264)
AT1G29910		x		x	CAB3	chlorophyll A/B binding protein 3
AT1G29920				x	CAB2	chlorophyll A/B-binding protein 2
AT1G29930		x		x	CAB1	chlorophyll A/B binding protein 1
AT1G30230				x	eEF-1Bb1	translation elongation factor EF1B/ribosomal protein S6 family protein
AT1G30360		x			ERD4	Early-responsive to dehydration stress protein (ERD4)
AT1G30380	x	x		x	PSAK	photosystem I subunit K
AT1G30880				x	AT1G30880	hypothetical protein
AT1G31330	x	x		x	PSAF	photosystem I subunit F
AT1G31580	x	x		x	ECS1	ECS1
AT1G31812	x			x	ACBP6	acyl-CoA-binding protein 6
AT1G31835		x		x	AT1G31835	hypothetical protein
AT1G31860			x		AT-IE	histidine biosynthesis bifunctional protein (HISIE)
AT1G32050				x	SCAMP5	SCAMP family protein
AT1G32060	x				PRK	phosphoribulokinase
AT1G32080		x			LrgB	membrane protein
AT1G32240			x		KAN2	Homeodomain-like superfamily protein
AT1G32470	x			x	AT1G32470	Single hybrid motif superfamily protein
AT1G32920				x	AT1G32920	hypothetical protein
AT1G32990				x	PRPL11	plastid ribosomal protein l11
AT1G33120		x		x	AT1G33120	Ribosomal protein L6 family
AT1G33140		x		x	PGY2	Ribosomal protein L6 family
AT1G33680				x	AT1G33680	KH domain-containing protein
AT1G33700				x	AT1G33700	Beta-glucosidase, GBA2 type family protein
AT1G33810				x	AT1G33810	zinc finger/BTB domain protein
AT1G33811		x			AT1G33811	GDSL-like Lipase/Acylhydrolase superfamily protein
AT1G35250			x		AT1G35250	Thioesterase superfamily protein
AT1G35680		x			RPL21C	Ribosomal protein L21
AT1G37130	x	x		x	NIA2	nitrate reductase 2
AT1G41880				x	AT1G41880	Ribosomal protein L35Ae family protein
AT1G42970	x	x		x	GAPB	glyceraldehyde-3-phosphate dehydrogenase B subunit
AT1G43170	x			x	RP1	ribosomal protein 1
AT1G43670				x	FBP	Inositol monophosphatase family protein
AT1G43890				x	RAB18	RAB GTPASE HOMOLOG B18
AT1G44575	x	x		x	NPQ4	Chlorophyll A-B binding family protein
AT1G47128		x		x	RD21A	Granulin repeat cysteine protease family protein
AT1G48030				x	mtLPD1	mitochondrial lipoamide dehydrogenase 1
AT1G48350				x	EMB3105	Ribosomal L18p/L5e family protein
AT1G48440				x	AT1G48440	B-cell receptor-associated 31-like protein
AT1G48830				x	AT1G48830	Ribosomal protein S7e family protein
AT1G49500		x		x	AT1G49500	transcription initiation factor TFIID subunit 1b-like protein
AT1G49750		x			AT1G49750	Leucine-rich repeat (LRR) family protein
AT1G49970		x			CLPR1	CLP protease proteolytic subunit 1
AT1G50320				x	THX	thioredoxin X
AT1G50900				x	GDC1	Ankyrin repeat family protein
AT1G50910				x	AT1G50910	hypothetical protein
AT1G51400		x		x	AT1G51400	Photosystem II 5 kD protein
AT1G51402		x			AT1G51402	hypothetical protein
AT1G51650				x	AT1G51650	ATP synthase epsilon chain
AT1G52050			x		AT1G52050	Mannose-binding lectin superfamily protein
AT1G52220	x				AT1G52220	CURVATURE THYLAKOID protein
AT1G52230		x		x	PSAH2	photosystem I subunit H2
AT1G52300				x	AT1G52300	Zinc-binding ribosomal protein family protein
AT1G52400				x	BGLU18	beta glucosidase 18
AT1G52990			x		AT1G52990	thioredoxin family protein
AT1G53210		x		x	AT1G53210	sodium/calcium exchanger family protein / calcium-binding EF hand family protein
AT1G54010				x	AT1G54010	GDSL-like Lipase/Acylhydrolase superfamily protein
AT1G54270			x		EIF4A-2	eif4a-2
AT1G54410		x		x	AT1G54410	dehydrin family protein
AT1G54500				x	AT1G54500	Rubredoxin-like superfamily protein
AT1G54680				x	AT1G54680	translation initiation factor 3 subunit I
AT1G54690				x	GAMMA-H2AX	gamma histone variant H2AX
AT1G54780	x				TLP18.3	thylakoid lumen 18.3 kDa protein
AT1G55490				x	CPN60B	chaperonin 60 beta
AT1G55670	x	x		x	PSAG	photosystem I subunit G
AT1G56010			x		NAC1	NAC domain containing protein 1
AT1G56045	x			x	AT1G56045	Ribosomal protein L41 family
AT1G56070	x	x		x	LOS1	Ribosomal protein S5/Elongation factor G/III/V family protein
AT1G56220		x		x	AT1G56220	Dormancy/auxin associated family protein
AT1G56280				x	DI19	drought-induced 19
AT1G56340		x			CRT1a	calreticulin 1a
AT1G57660		x			AT1G57660	Translation protein SH3-like family protein
AT1G58270				x	ZW9	TRAF-like family protein
AT1G59870		x			PEN3	ABC-2 and Plant PDR ABC-type transporter family protein
AT1G60950	x	x		x	FED A	2Fe-2S ferredoxin-like superfamily protein
AT1G61215			x		BRD4	bromodomain 4
AT1G61520	x	x		x	LHCA3	PSI type III chlorophyll a/b-binding protein
AT1G62040			x		ATG8C	Ubiquitin-like superfamily protein
AT1G62380	x			x	ACO2	ACC oxidase 2
AT1G62790			x		AT1G62790	Bifunctional inhibitor/lipid-transfer protein/seed storage 2S albumin superfamily protein
AT1G63000				x	NRS/ER	nucleotide-rhamnose synthase/epimerase-reductase
AT1G64090	x				RTNLB3	Reticulan like protein B3
AT1G64400			x		LACS3	AMP-dependent synthetase and ligase family protein
AT1G64720				x	CP5	Polyketide cyclase/dehydrase and lipid transport superfamily protein
AT1G65260				x	PTAC4	plastid transcriptionally active 4
AT1G65481				x	AT1G65481	transmembrane protein
AT1G65820		x		x	AT1G65820	microsomal glutathione s-transferase
AT1G65930	x				cICDH	cytosolic NADP -dependent isocitrate dehydrogenase
AT1G66100				x	AT1G66100	Plant thionin
AT1G66200		x			GSR2	hypothetical protein
AT1G66740	x				SGA2	ASF1 like histone chaperone
AT1G67090	x	x	x	x	RBCS1A	ribulose bisphosphate carboxylase small chain 1A
AT1G67350				x	AT1G67350	NADH-ubiquinone oxidoreductase
AT1G67430			x	x	AT1G67430	Ribosomal protein L22p/L17e family protein
AT1G67700				x	AT1G67700	multidrug resistance protein
AT1G67730	x				KCR1	beta-ketoacyl reductase 1
AT1G67740	x	x		x	PSBY	photosystem II BY
AT1G68010	x				HPR	hydroxypyruvate reductase
AT1G68520		x			BBX14	B-box type zinc finger protein with CCT domain-containing protein
AT1G68530		x			KCS6	3-ketoacyl-CoA synthase 6
AT1G68560				x	XYL1	alpha-xylosidase 1
AT1G68585				x	AT1G68585	hypothetical protein
AT1G68590	x			x	PSRP3/1	Ribosomal protein PSRP-3/Ycf65
AT1G69530	x				EXPA1	expansin A1
AT1G69620		x	x	x	RPL34	ribosomal protein L34
AT1G70410			x		BCA4	beta carbonic anhydrase 4
AT1G70600		x		x	AT1G70600	Ribosomal protein L18e/L15 superfamily protein
AT1G70730		x			PGM2	Phosphoglucomutase/phosphomannomutase family protein
AT1G70760		x			NdhL	inorganic carbon transport protein-like protein
AT1G70780	x	x		x	AT1G70780	hypothetical protein
AT1G70782	x	x		x
AT1G70890		x		x	MLP43	MLP-like protein 43
AT1G71500				x	AT1G71500	Rieske (2Fe-2S) domain-containing protein
AT1G71930			x		VND7	vascular related NAC-domain protein 7
AT1G72140			x		AT1G72140	Major facilitator superfamily protein
AT1G72150		x		x	PATL1	PATELLIN 1
AT1G72230				x	AT1G72230	Cupredoxin superfamily protein
AT1G72600	x	x		x	AT1G72600	hydroxyproline-rich glycoprotein family protein
AT1G72610	x	x		x	GER1	germin-like protein 1
AT1G72645		x			AT1G72645	transmembrane protein
AT1G72930		x			TIR	toll/interleukin-1 receptor-like protein
AT1G72970		x			HTH	Glucose-methanol-choline (GMC) oxidoreductase family protein
AT1G73600	x				AT1G73600	S-adenosyl-L-methionine-dependent methyltransferases superfamily protein
AT1G73885		x	x		AT1G73885	AT-rich interactive domain protein
AT1G74670		x		x	GASA6	Gibberellin-regulated family protein
AT1G74730	x				AT1G74730	transmembrane protein, putative (DUF1118)
AT1G74970				x	RPS9	ribosomal protein S9
AT1G75350		x			emb2184	Ribosomal protein L31
AT1G75380				x	BBD1	bifunctional nuclease in basal defense response 1
AT1G75460	x			x	AT1G75460	ATP-dependent protease La (LON) domain protein
AT1G75630				x	AVA-P4	vacuolar H -pumping ATPase 16 kDa proteolipid subunit 4
AT1G75750		x			GASA1	GAST1 protein homolog 1
AT1G76080				x	CDSP32	chloroplastic drought-induced stress protein of 32 kD
AT1G76160	x				sks5	SKU5 similar 5
AT1G76180	x			x	ERD14	Dehydrin family protein
AT1G76930		x			EXT4	extensin 4
AT1G77490		x			TAPX	thylakoidal ascorbate peroxidase
AT1G77940				x	AT1G77940	Ribosomal protein L7Ae/L30e/S12e/Gadd45 family protein
AT1G78040		x		x	AT1G78040	Pollen Ole e 1 allergen and extensin family protein
AT1G78630		x		x	emb1473	Ribosomal protein L13 family protein
AT1G78830		x			AT1G78830	Curculin-like (mannose-binding) lectin family protein
AT1G78850		x		x	AT1G78850	D-mannose binding lectin protein with Apple-like carbohydrate-binding domain-containing protein
AT1G78900		x			VHA-A	vacuolar ATP synthase subunit A
AT1G79840				x	GL2	HD-ZIP IV family of homeobox-leucine zipper protein with lipid-binding START domain-containing protein
AT1G79850		x		x	RPS17	ribosomal protein S17
AT1G80340			x		GA3OX2	gibberellin 3-oxidase 2
AT1G80600				x	WIN1	HOPW1-1-interacting 1
AT2G01008		x			AT2G01008	maternal effect embryo arrest protein
AT2G01250	x				AT2G01250	Ribosomal protein L30/L7 family protein
AT2G01590				x	CRR3	chlororespiratory reduction 3
AT2G01850		x			EXGT-A3	endoxyloglucan transferase A3
AT2G02100				x	LCR69	low-molecular-weight cysteine-rich 69
AT2G03330			x		AT2G03330	transmembrane protein
AT2G03440	x	x			NRP1	nodulin-related protein 1
AT2G04030		x			CR88	Chaperone protein htpG family protein
AT2G04410				x	AT2G04410	RPM1-interacting protein 4 (RIN4) family protein
AT2G04700				x	AT2G04700	ferredoxin thioredoxin reductase catalytic beta chain family protein
AT2G05070		x		x	LHCB2.2	photosystem II light harvesting complex protein 2.2
AT2G05100	x	x		x	LHCB2.1	photosystem II light harvesting complex protein 2.1
AT2G05310		x		x	AT2G05310	transmembrane protein
AT2G05380	x	x		x	GRP3S	glycine-rich protein 3 short isoform
AT2G05520	x	x		x	GRP-3	glycine-rich protein 3
AT2G05710				x	ACO3	aconitase 3
AT2G06520	x	x		x	PSBX	photosystem II subunit X
AT2G06850		x			XTH4	xyloglucan endotransglucosylase/hydrolase 4
AT2G10940	x	x		x	AT2G10940	Bifunctional inhibitor/lipid-transfer protein/seed storage 2S albumin superfamily protein
AT2G13360	x			x	AGT	alanine:glyoxylate aminotransferase
AT2G14890		x			AGP9	arabinogalactan protein 9
AT2G15890		x		x	MEE14	maternal effect embryo arrest 14
AT2G15970	x	x		x	COR413-PM1	cold regulated 413 plasma membrane 1
AT2G16018	x			x	AT2G16018	hypothetical protein
AT2G16030	x			x	AT2G16030	S-adenosyl-L-methionine-dependent methyltransferases superfamily protein
AT2G16600				x	ROC3	rotamase CYP 3
AT2G18020				x	EMB2296	Ribosomal protein L2 family
AT2G18460				x	LCV3	like COV 3
AT2G18465				x	AT2G18465	Chaperone DnaJ-domain superfamily protein
AT2G18938		x			AT2G18938	transmembrane protein
AT2G18960	x	x		x	HA1	H[ ]-ATPase 1
AT2G20230		x			AT2G20230	Tetraspanin family protein
AT2G20260		x		x	PSAE-2	photosystem I subunit E-2
AT2G20670		x			AT2G20670	sugar phosphate exchanger, putative (DUF506)
AT2G20890		x		x	PSB29	photosystem II reaction center PSB29 protein
AT2G20990		x			SYTA	synaptotagmin A
AT2G21140		x			PRP2	proline-rich protein 2
AT2G21210				x	AT2G21210	SAUR-like auxin-responsive protein family
AT2G21330				x	FBA1	fructose-bisphosphate aldolase 1
AT2G21580				x	AT2G21580	Ribosomal protein S25 family protein
AT2G21660	x	x	x	x	GRP7	cold, circadian rhythm, and rna binding 2
AT2G22430		x		x	HB6	homeobox protein 6
AT2G22990		x			SNG1	sinapoylglucose 1
AT2G23080				x	CKA3	Protein kinase superfamily protein
AT2G23090	x			x	AT2G23090	Uncharacterized protein family SERF
AT2G23120				x	AT2G23120	Late embryogenesis abundant protein, group 6
AT2G24200	x			x	LAP1	Cytosol aminopeptidase family protein
AT2G24940	x			x	MAPR2	membrane-associated progesterone binding protein 2
AT2G24945	x			x	AT2G24945	transmembrane protein
AT2G24950			x		AT2G24950	transmembrane protein, putative (DUF239)
AT2G25080				x	GPX1	glutathione peroxidase 1
AT2G25210	x				AT2G25210	Ribosomal protein L39 family protein
AT2G25450	x			x	AT2G25450	2-oxoglutarate (2OG) and Fe(II)-dependent oxygenase superfamily protein
AT2G25510	x	x		x	AT2G25510	transmembrane protein
AT2G25560	x				AT2G25560	DNAJ heat shock N-terminal domain-containing protein
AT2G25900	x				ATCTH	Zinc finger C-x8-C-x5-C-x3-H type family protein
AT2G26250		x		x	KCS10	3-ketoacyl-CoA synthase 10
AT2G26500		x		x	AT2G26500	cytochrome b6f complex subunit (petM)
AT2G27385		x		x	AT2G27385	Pollen Ole e 1 allergen and extensin family protein
AT2G27510			x		FD3	ferredoxin 3
AT2G27530	x			x	PGY1	Ribosomal protein L1p/L10e family
AT2G27710	x	x		x	AT2G27710	60S acidic ribosomal protein family
AT2G27720		x		x	AT2G27720	60S acidic ribosomal protein family
AT2G28740				x	HIS4	histone H4
AT2G28900				x	OEP16-1	outer plastid envelope protein 16-1
AT2G29630			x		THIC	thiaminC
AT2G30570	x	x		x	PSBW	photosystem II reaction center W
AT2G30620	x				AT2G30620	winged-helix DNA-binding transcription factor family protein
AT2G30860	x	x		x	GSTF9	glutathione S-transferase PHI 9
AT2G30870				x	GSTF10	glutathione S-transferase PHI 10
AT2G30950		x		x	VAR2	FtsH extracellular protease family
AT2G31040		x			AT2G31040	ATP synthase protein I-like protein
AT2G31141		x	x		AT2G31141	hypothetical protein
AT2G31230	x				ERF15	ethylene-responsive element binding factor 15
AT2G32690	x	x		x	GRP23	glycine-rich protein 23
AT2G33040				x	ATP3	gamma subunit of Mt ATP synthase
AT2G33430			x
AT2G33450				x	PRPL28	Ribosomal L28 family
AT2G33830	x	x		x	AT2G33830	Dormancy/auxin associated family protein
AT2G33855				x	AT2G33855	transmembrane protein
AT2G34410				x	RWA3	O-acetyltransferase family protein
AT2G34420		x		x	LHB1B2	photosystem II light harvesting complex protein B1B2
AT2G34430		x		x	LHB1B1	light-harvesting chlorophyll-protein complex II subunit B1
AT2G34480	x	x		x	AT2G34480	Ribosomal protein L18ae/LX family protein
AT2G34655				x	AT2G34655	hypothetical protein
AT2G35370		x		x	GDCH	glycine decarboxylase complex H
AT2G35410				x	AT2G35410	RNA-binding (RRM/RBD/RNP motifs) family protein
AT2G35750	x	x		x	AT2G35750	transmembrane protein
AT2G36320				x	AT2G36320	A20/AN1-like zinc finger family protein
AT2G37220				x	AT2G37220	RNA-binding (RRM/RBD/RNP motifs) family protein
AT2G37440			x		AT2G37440	DNAse I-like superfamily protein
AT2G37660		x		x	AT2G37660	NAD(P)-binding Rossmann-fold superfamily protein
AT2G37840				x	AT2G37840	Protein kinase superfamily protein
AT2G38120				x	AUX1	Transmembrane amino acid transporter family protein
AT2G38140	x	x		x	PSRP4	plastid-specific ribosomal protein 4
AT2G38540		x		x	LP1	lipid transfer protein 1
AT2G39460	x				RPL23AA	ribosomal protein L23AA
AT2G39730	x	x		x	RCA	rubisco activase
AT2G40000		x			HSPRO2	ortholog of sugar beet HS1 PRO-1 2
AT2G40080				x	ELF4	EARLY FLOWERING-like protein (DUF1313)
AT2G40610	x				EXPA8	expansin A8
AT2G40650			x		AT2G40650	PRP38 family protein
AT2G41090	x			x	AT2G41090	Calcium-binding EF-hand family protein
AT2G41100	x				TCH3	Calcium-binding EF hand family protein
AT2G41430	x	x		x	ERD15	dehydration-induced protein (ERD15)
AT2G41470			x		AT2G41470	agamous-like MADS-box protein
AT2G41840	x				AT2G41840	Ribosomal protein S5 family protein
AT2G42530		x		x	COR15B	cold regulated 15b
AT2G42540		x			COR15A	cold-regulated 15a
AT2G42600				x	PPC2	phosphoenolpyruvate carboxylase 2
AT2G42680				x	MBF1A	multiprotein bridging factor 1A
AT2G42840		x			PDF1	protodermal factor 1
AT2G43030	x	x		x	AT2G43030	Ribosomal protein L3 family protein
AT2G43530				x	AT2G43530	scorpion toxin-like knottin superfamily protein
AT2G43820		x			UGT74F2	UDP-glucosyltransferase 74F2
AT2G43970				x	LARP6b	RNA-binding protein
AT2G44060				x	AT2G44060	Late embryogenesis abundant protein, group 2
AT2G44650	x				CHL-CPN10	chloroplast chaperonin 10
AT2G45070		x		x	SEC61 BETA	Preprotein translocase Sec, Sec61-beta subunit protein
AT2G45180	x	x		x	AT2G45180	Bifunctional inhibitor/lipid-transfer protein/seed storage 2S albumin superfamily protein
AT2G45960	x	x		x	PIP1B	plasma membrane intrinsic protein 1B
AT2G46600		x			AT2G46600	Calcium-binding EF-hand family protein
AT2G46820	x	x		x	PSI-P	photosystem I P subunit
AT2G47110				x	UBQ6	ubiquitin 6
AT2G47115				x	AT2G47115	protein rolling protein
AT2G47400		x		x	CP12-1	CP12 domain-containing protein 1
AT2G47730		x		x	GSTF8	glutathione S-transferase phi 8
AT2G47940		x			DEG2	DEGP protease 2
AT3G01120				x	MTO1	Pyridoxal phosphate (PLP)-dependent transferases superfamily protein
AT3G01130			x		AT3G01130	ATP synthase E chain
AT3G01480		x			CYP38	cyclophilin 38
AT3G01490	x				AT3G01490	Protein kinase superfamily protein
AT3G01500	x	x	x		CA1	carbonic anhydrase 1
AT3G02080				x	AT3G02080	Ribosomal protein S19e family protein
AT3G02468	x			x
AT3G02470	x			x	SAMDC	S-adenosylmethionine decarboxylase
AT3G02730		x		x	TRXF1	thioredoxin F-type 1
AT3G03070				x	AT3G03070	NADH-ubiquinone oxidoreductase-like protein
AT3G03826			x		AT3G03826	transmembrane protein
AT3G04290		x			LTL1	Li-tolerant lipase 1
AT3G04400	x			x	emb2171	Ribosomal protein L14p/L23e family protein
AT3G04720				x	PR4	pathogenesis-related 4
AT3G04790				x	EMB3119	Ribose 5-phosphate isomerase, type A protein
AT3G04910	x				WNK1	with no lysine (K) kinase 1
AT3G05560	x			x	AT3G05560	Ribosomal L22e protein family
AT3G05870				x	APC11	anaphase-promoting complex/cyclosome 11
AT3G05880	x			x	RCI2A	Low temperature and salt responsive protein family
AT3G06520			x		AT3G06520	agenet domain-containing protein
AT3G06700				x	AT3G06700	Ribosomal L29e protein family
AT3G07460				x	AT3G07460	transmembrane protein, putative (Protein of unknown function, DUF538)
AT3G07620		x			AT3G07620	glycosyltransferase
AT3G07860			x		AT3G07860	Ubiquitin-like superfamily protein
AT3G08510	x		x		PLC2	phospholipase C 2
AT3G08580		x		x	AAC1	ADP/ATP carrier 1
AT3G08610				x	AT3G08610	NADH dehydrogenase ubiquinone 1 alpha subcomplex subunit
AT3G08940		x		x	LHCB4.2	light harvesting complex photosystem II
AT3G09200				x	AT3G09200	Ribosomal protein L10 family protein
AT3G09250				x	AT3G09250	Nuclear transport factor 2 (NTF2) family protein
AT3G09260		x		x	PYK10	Glycosyl hydrolase superfamily protein
AT3G09390	x	x		x	MT2A	metallothionein 2A
AT3G09440				x	AT3G09440	Heat shock protein 70 (Hsp 70) family protein
AT3G09500				x	AT3G09500	Ribosomal L29 family protein
AT3G09630				x	AT3G09630	Ribosomal protein L4/L1 family
AT3G10020	x				AT3G10020	plant/protein
AT3G10410		x			SCPL49	SERINE CARBOXYPEPTIDASE-LIKE 49
AT3G10920				x	MSD1	manganese superoxide dismutase 1
AT3G11170				x	FAD7	fatty acid desaturase 7
AT3G11400	x				EIF3G1	eukaryotic translation initiation factor 3G1
AT3G11510		x			AT3G11510	Ribosomal protein S11 family protein
AT3G11630		x		x	AT3G11630	Thioredoxin superfamily protein
AT3G11940				x	RPS5A	ribosomal protein 5A
AT3G12120		x		x	FAD2	fatty acid desaturase 2
AT3G12585			x		AT3G12585	tRNA-Arg
AT3G12587			x		AT3G12587	Oligosaccaryltransferase
AT3G12610		x			DRT100	Leucine-rich repeat (LRR) family protein
AT3G12780	x	x		x	PGK1	phosphoglycerate kinase 1
AT3G13110				x	SERAT2
AT3G13120	x			x	AT3G13120	Ribosomal protein S10p/S20e family protein
AT3G13750		x		x	BGAL1	beta galactosidase 1
AT3G13857	x				AT3G13857	hypothetical protein
AT3G13920			x		EIF4A1	eukaryotic translation initiation factor 4A1
AT3G14210	x	x		x	ESM1	GDSL-like lipase/acylhydrolase superfamily protein
AT3G14220		x			AT3G14220	GDSL-like Lipase/Acylhydrolase superfamily protein
AT3G14310				x	PME3	pectin methylesterase 3
AT3G14415	x	x		x	GOX2	Aldolase-type TIM barrel family protein
AT3G14420	x	x		x	GOX1	Aldolase-type TIM barrel family protein
AT3G15190				x	PRPS20	chloroplast 30S ribosomal protein S20
AT3G15200				x	AT3G15200	Tetratricopeptide repeat (TPR)-like superfamily protein
AT3G15353				x	MT3	metallothionein 3
AT3G15360		x		x	TRX-M4	thioredoxin M-type 4
AT3G15450	x			x	AT3G15450	aluminum induced protein with YGL and LRDR motifs
AT3G15840	x	x	x		PIFI	post-illumination chlorophyll fluorescence increase
AT3G16080	x			x	AT3G16080	Zinc-binding ribosomal protein family protein
AT3G16130		x		x	ROPGEF13	RHO guanyl-nucleotide exchange factor 13
AT3G16140		x		x	PSAH-1	photosystem I subunit H-1
AT3G16240		x		x	DELTA-TIP	delta tonoplast integral protein
AT3G16370	x	x		x	AT3G16370	GDSL-like Lipase/Acylhydrolase superfamily protein
AT3G16400	x				NSP1	nitrile specifier protein 1
AT3G16520				x	UGT88A1	UDP-glucosyl transferase 88A1
AT3G16530		x			AT3G16530	Legume lectin family protein
AT3G16570				x	RALF23	rapid alkalinization factor 23
AT3G16640	x	x		x	TCTP	translationally controlled tumor protein
AT3G17020				x	AT3G17020	Adenine nucleotide alpha hydrolases-like superfamily protein
AT3G17210		x			HS1	heat stable protein 1
AT3G17390	x	x			MTO3	S-adenosylmethionine synthetase family protein
AT3G17790				x	PAP17	purple acid phosphatase 17
AT3G18080				x	BGLU44	B-S glucosidase 44
AT3G18740				x	RLK902	Ribosomal protein L7Ae/L30e/S12e/Gadd45 family protein
AT3G18780				x	ACT2	actin 2
AT3G20470				x	GRP5	glycine-rich protein 5
AT3G21055	x	x		x	PSBTN	photosystem II subunit T
AT3G22120		x		x	CWLP	cell wall-plasma membrane linker protein
AT3G22121		x			AT3G22121	Natural antisense transcript overlaps with AT3G22120
AT3G22200				x	POP2	Pyridoxal phosphate (PLP)-dependent transferases superfamily protein
AT3G22210				x	AT3G22210	transmembrane protein
AT3G22231		x		x	PCC1	pathogen and circadian controlled 1
AT3G22968	x	x
AT3G22970	x	x			AT3G22970	hypothetical protein (DUF506)
AT3G23000				x	CIPK7	CBL-interacting protein kinase 7
AT3G23390				x	AT3G23390	Zinc-binding ribosomal protein family protein
AT3G23450		x			AT3G23450	transmembrane protein
AT3G23700		x			AT3G23700	Nucleic acid-binding proteins superfamily
AT3G23820	x	x		x	GAE6	UDP-D-glucuronate 4-epimerase 6
AT3G24830		x			AT3G24830	Ribosomal protein L13 family protein
AT3G25520				x	ATL5	ribosomal protein L5
AT3G25770		x		x	AOC2	allene oxide cyclase 2
AT3G25920	x			x	RPL15	ribosomal protein L15
AT3G26060				x	PRXQ	Thioredoxin superfamily protein
AT3G26070		x		x	AT3G26070	Plastid-lipid associated protein PAP / fibrillin family protein
AT3G26140			x		AT3G26140	Cellulase (glycosyl hydrolase family 5) protein
AT3G26520	x	x		x	TIP2	tonoplast intrinsic protein 2
AT3G26650	x	x		x	GAPA	glyceraldehyde 3-phosphate dehydrogenase A subunit
AT3G26710	x				CCB1	cofactor assembly of complex C
AT3G26740	x	x		x	CCL	CCR-like protein
AT3G27040			x		AT3G27040	MATH domain/coiled-coil protein
AT3G27160				x	GHS1	Ribosomal protein S21 family protein
AT3G27830		x		x	RPL12-A	ribosomal protein L12-A
AT3G27850		x		x	RPL12-C	ribosomal protein L12-C
AT3G28100			x		UMAMIT45	nodulin MtN21 /EamA-like transporter family protein
AT3G28940		x			AT3G28940	AIG2-like (avirulence induced gene) family protein
AT3G29360		x			UGD2	UDP-glucose 6-dehydrogenase family protein
AT3G43720		x			LTPG2	Bifunctional inhibitor/lipid-transfer protein/seed storage 2S albumin superfamily protein
AT3G44310				x	NIT1	nitrilase 1
AT3G44890		x		x	RPL9	ribosomal protein L9
AT3G45140		x		x	LOX2	lipoxygenase 2
AT3G45780			x		PHOT1	phototropin 1
AT3G46640	x				PCL1	Homeodomain-like superfamily protein
AT3G46780		x		x	PTAC16	plastid transcriptionally active 16
AT3G46970	x	x			PHS2	alpha-glucan phosphorylase 2
AT3G47070	x	x		x	AT3G47070	thylakoid soluble phosphoprotein
AT3G47350			x		HSD2	hydroxysteroid dehydrogenase 2
AT3G47470	x	x		x	LHCA4	light-harvesting chlorophyll-protein complex I subunit A4
AT3G47650				x	AT3G47650	DnaJ/Hsp40 cysteine-rich domain superfamily protein
AT3G47800		x			AT3G47800	Galactose mutarotase-like superfamily protein
AT3G48140		x		x	AT3G48140	B12D protein
AT3G48360		x		x	BT2	BTB and TAZ domain protein 2
AT3G48690				x	CXE12	alpha/beta-Hydrolases superfamily protein
AT3G48730		x			GSA2	glutamate-1-semialdehyde 2,1-aminomutase 2
AT3G48990		x		x	AAE3	AMP-dependent synthetase and ligase family protein
AT3G49010				x	BBC1	breast basic conserved 1
AT3G49120	x				PRXCB	peroxidase CB
AT3G49910				x	AT3G49910	Translation protein SH3-like family protein
AT3G50685		x			AT3G50685	anti-muellerian hormone type-2 receptor
AT3G50820	x	x		x	PSBO2	photosystem II subunit O-2
AT3G51050				x	AT3G51050	FG-GAP repeat-containing protein
AT3G51510		x			AT3G51510	transmembrane protein
AT3G51550		x			FER	Malectin/receptor-like protein kinase family protein
AT3G51600	x	x		x	LTP5	lipid transfer protein 5
AT3G51950				x	AT3G51950	Zinc finger (CCCH-type) family protein / RNA recognition motif (RRM)-containing protein
AT3G52150				x	PSRP2	RNA-binding (RRM/RBD/RNP motifs) family protein
AT3G52230		x		x	AT3G52230	hypothetical protein
AT3G52590			x	x	UBQ1	ubiquitin extension protein 1
AT3G52700		x			AT3G52700	hypothetical protein
AT3G52930	x			x	FBA8	Aldolase superfamily protein
AT3G53020	x	x		x	STV1	Ribosomal protein L24e family protein
AT3G53280				x	CYP71B5	cytochrome p450 71b5
AT3G53420				x	PIP2A	plasma membrane intrinsic protein 2A
AT3G53430				x	AT3G53430	Ribosomal protein L11 family protein
AT3G53460	x			x	CP29	chloroplast RNA-binding protein 29
AT3G53730				x	AT3G53730	Histone superfamily protein
AT3G53740		x			AT3G53740	Ribosomal protein L36e family protein
AT3G53870				x	AT3G53870	Ribosomal protein S3 family protein
AT3G53890				x	AT3G53890	Ribosomal protein S21e
AT3G53990		x		x	AT3G53990	Adenine nucleotide alpha hydrolases-like superfamily protein
AT3G54050		x		x	HCEF1	high cyclic electron flow 1
AT3G54210				x	AT3G54210	Ribosomal protein L17 family protein
AT3G54890	x	x		x	LHCA1	chlorophyll a-b binding protein 6
AT3G55280	x				RPL23AB	ribosomal protein L23AB
AT3G55440				x	TPI	triosephosphate isomerase
AT3G55800	x	x		x	SBPASE	sedoheptulose-bisphosphatase
AT3G55850	x				LAF3	Amidohydrolase family
AT3G55860	x				AT3G55860	hypothetical protein
AT3G56020				x	AT3G56020	Ribosomal protein L41 family
AT3G56070			x		ROC2	rotamase cyclophilin 2
AT3G56340	x				AT3G56340	Ribosomal protein S26e family protein
AT3G56910				x	PSRP5	plastid-specific 50S ribosomal protein 5
AT3G56940	x			x	CRD1	dicarboxylate diiron protein, putative (Crd1)
AT3G56950				x	SIP2
AT3G58610	x			x	AT3G58610	ketol-acid reductoisomerase
AT3G58730		x			AT3G58730	vacuolar ATP synthase subunit D (VATD) / V-ATPase D subunit / vacuolar proton pump D subunit (VATPD)
AT3G58780		x			SHP1	K-box region and MADS-box transcription factor family protein
AT3G59840				x	AT3G59840	allyl alcohol dehydrogenase-like protein
AT3G59940		x			AT3G59940	Galactose oxidase/kelch repeat superfamily protein
AT3G60245	x			x	AT3G60245	Zinc-binding ribosomal protein family protein
AT3G60750	x	x		x	AT3G60750	Transketolase
AT3G60770				x	AT3G60770	Ribosomal protein S13/S15
AT3G61110		x		x	RS27A	ribosomal protein S27
AT3G61190				x	BAP1	BON association protein 1
AT3G61430				x	PIP1A	plasma membrane intrinsic protein 1A
AT3G61470	x	x		x	LHCA2	photosystem I light harvesting complex protein
AT3G61870		x			AT3G61870	plant/protein
AT3G62030		x	x	x	ROC4	rotamase CYP 4
AT3G62250				x	UBQ5	ubiquitin 5
AT3G62400		x			AT3G62400	cytochrome C oxidase subunit
AT3G62410		x		x	CP12-2	CP12 domain-containing protein 2
AT3G62530		x			AT3G62530	ARM repeat superfamily protein
AT3G62550	x	x		x	AT3G62550	Adenine nucleotide alpha hydrolases-like superfamily protein
AT3G62870	x				AT3G62870	Ribosomal protein L7Ae/L30e/S12e/Gadd45 family protein
AT3G63130				x	RANGAP1	RAN GTPase activating protein 1
AT3G63140		x		x	CSP41A	chloroplast stem-loop binding protein of 41 kDa
AT3G63160		x		x	OEP6	outer envelope membrane protein
AT3G63410		x		x	APG1	S-adenosyl-L-methionine-dependent methyltransferases superfamily protein
AT3G63540				x	AT3G63540	thylakoid lumenal protein (Mog1/PsbP/DUF1795-like photosystem II reaction center PsbP family protein)
AT4G00100		x		x	RPS13A	ribosomal protein S13A
AT4G00430		x		x	PIP1
AT4G00895		x		x	AT4G00895	ATPase, F1 complex, OSCP/delta subunit protein
AT4G01050				x	TROL	thylakoid rhodanese-like protein
AT4G01150	x	x		x	AT4G01150	CURVATURE THYLAKOID 1A-like protein
AT4G01310				x	AT4G01310	Ribosomal L5P family protein
AT4G02320			x		AT4G02320	Plant invertase/pectin methylesterase inhibitor superfamily
AT4G02380	x				SAG21	senescence-associated gene 21
AT4G02520	x	x			GSTF2	glutathione S-transferase PHI 2
AT4G02770	x	x		x	PSAD-1	photosystem I subunit D-1
AT4G02880				x	AT4G02880	ELKS/Rab6-interacting/CAST family protein
AT4G02890	x			x	UBQ14	Ubiquitin family protein
AT4G03280	x	x		x	PETC	photosynthetic electron transfer C
AT4G03520		x	x	x	ATHM2	Thioredoxin superfamily protein
AT4G04640	x	x		x	ATPC1	ATPase, F1 complex, gamma subunit protein
AT4G04650			x		AT4G04650	RNA-directed DNA polymerase (reverse transcriptase)-related family protein
AT4G05050	x	x		x	UBQ11	ubiquitin 11
AT4G05070				x	AT4G05070	Wound-responsive family protein
AT4G05180		x		x	PSBQ-2	photosystem II subunit Q-2
AT4G05320	x	x		x	UBQ10	polyubiquitin 10
AT4G09010	x				TL29	ascorbate peroxidase 4
AT4G09320				x	NDPK1	nucleoside diphosphate kinase
AT4G09650		x			ATPD	F-type H -transporting ATPase subunit delta
AT4G09800	x				RPS18C	S18 ribosomal protein
AT4G10300				x	AT4G10300	RmlC-like cupins superfamily protein
AT4G10340	x	x	x	x	LHCB5	light harvesting complex of photosystem II 5
AT4G10480	x				AT4G10480	Nascent polypeptide-associated complex (NAC), alpha subunit family protein
AT4G11150	x			x	TUF	vacuolar ATP synthase subunit E1
AT4G11600				x	GPX6	glutathione peroxidase 6
AT4G12480		x			EARLI1	Bifunctional inhibitor/lipid-transfer protein/seed storage 2S albumin superfamily protein
AT4G12800	x	x		x	PSAL	photosystem I subunit l
AT4G13250		x			NYC1	NAD(P)-binding Rossmann-fold superfamily protein
AT4G13310			x		CYP71A20	cytochrome P450, family 71, subfamily A, polypeptide 20
AT4G13520				x	SMAP1	small acidic protein 1
AT4G13930				x	SHM4	serine hydroxymethyltransferase 4
AT4G13940				x	HOG1	S-adenosyl-L-homocysteine hydrolase
AT4G14320	x		x		AT4G14320	Zinc-binding ribosomal protein family protein
AT4G14880	x				OASA1	O-acetylserine (thiol) lyase (OAS-TL) isoform A1
AT4G14960	x				TUA6	Tubulin/FtsZ family protein
AT4G15545		x		x	AT4G15545	PH-response transcription factor
AT4G15550				x	IAGLU	indole-3-acetate beta-D-glucosyltransferase
AT4G15560		x			CLA1	Deoxyxylulose-5-phosphate synthase
AT4G15975	x				AT4G15975	RING/U-box superfamily protein
AT4G16190		x		x	AT4G16190	Papain family cysteine protease
AT4G16400		x			AT4G16400	transmembrane protein
AT4G16410		x			AT4G16410	transmembrane protein
AT4G16980		x			AT4G16980	arabinogalactan-protein family
AT4G17090				x	CT-BMY	chloroplast beta-amylase
AT4G17390			x	x	AT4G17390	Ribosomal protein L23/L15e family protein
AT4G17560		x			AT4G17560	Ribosomal protein L19 family protein
AT4G18100	x			x	AT4G18100	Ribosomal protein L32e
AT4G18240		x			SS4	starch synthase 4
AT4G18480				x	CHLI1	P-loop containing nucleoside triphosphate hydrolases superfamily protein
AT4G18670		x			AT4G18670	Leucine-rich repeat (LRR) family protein
AT4G18970			x		AT4G18970	GDSL-like Lipase/Acylhydrolase superfamily protein
AT4G20260	x	x		x	PCAP1	plasma-membrane associated cation-binding protein 1
AT4G20360		x		x	RABE1b	RAB GTPase homolog E1B
AT4G21105				x	AT4G21105	cytochrome-c oxidase/ electron carrier
AT4G21280	x	x		x	PSBQA	photosystem II subunit QA
AT4G21960	x	x		x	PRXR1	Peroxidase superfamily protein
AT4G22150	x				PUX3	UBA/UBX domain protein
AT4G22690		x			CYP706A1	cytochrome P450, family 706, subfamily A, polypeptide 1
AT4G22800			x
AT4G22890				x	PGR5-LIKE A	PGR5-LIKE A
AT4G23420	x				AT4G23420	NAD(P)-binding Rossmann-fold superfamily protein
AT4G23670	x			x	AT4G23670	Polyketide cyclase/dehydrase and lipid transport superfamily protein
AT4G23890				x	NdhS	NAD(P)H-quinone oxidoreductase subunit S
AT4G23980				x	ARF9	auxin response factor 9
AT4G24190		x			SHD	Chaperone protein htpG family protein
AT4G24920	x				AT4G24920	secE/sec61-gamma protein transport protein
AT4G25050	x	x		x	ACP4	acyl carrier protein 4
AT4G25100	x	x		x	FSD1	Fe superoxide dismutase 1
AT4G25570				x	ACYB-2	Cytochrome b561/ferric reductase transmembrane protein family
AT4G25740	x			x	AT4G25740	RNA binding Plectin/S10 domain-containing protein
AT4G26690		x			SHV3	PLC-like phosphodiesterase family protein
AT4G27090	x			x	AT4G27090	Ribosomal protein L14
AT4G27440	x	x		x	PORB	protochlorophyllide oxidoreductase B
AT4G27520	x			x	ENODL2	early nodulin-like protein 2
AT4G28240	x			x	AT4G28240	Wound-responsive family protein
AT4G28660		x			PSB28	photosystem II reaction center PSB28 protein
AT4G28750	x	x		x	PSAE-1	Photosystem I reaction centre subunit IV / PsaE protein
AT4G29020		x			AT4G29020	glycine-rich protein
AT4G29905				x	AT4G29905	hypothetical protein
AT4G30220	x				RUXF	small nuclear ribonucleoprotein F
AT4G30650	x			x	AT4G30650	Low temperature and salt responsive protein family
AT4G30660				x	AT4G30660	Low temperature and salt responsive protein family
AT4G30662				x	AT4G30662	hypothetical protein
AT4G30950				x	FAD6	fatty acid desaturase 6
AT4G31980			x		AT4G31980	PPPDE thiol peptidase family protein
AT4G32020				x	AT4G32020	serine/arginine repetitive matrix-like protein
AT4G32210		x			SDH3-2	succinate dehydrogenase 3-2
AT4G32260	x	x		x	PDE334	ATPase, F0 complex, subunit B/B', bacterial/chloroplast
AT4G32340		x		x	AT4G32340	Tetratricopeptide repeat (TPR)-like superfamily protein
AT4G33010		x		x	GLDP1	glycine decarboxylase P-protein 1
AT4G33820		x			AT4G33820	Glycosyl hydrolase superfamily protein
AT4G33865	x	x		x	AT4G33865	Ribosomal protein S14p/S29e family protein
AT4G34110	x				PAB2	poly(A) binding protein 2
AT4G34190				x	2001-09-01	stress enhanced protein 1
AT4G34620	x	x		x	SSR16	small subunit ribosomal protein 16
AT4G34670				x	AT4G34670	Ribosomal protein S3Ae
AT4G34870				x	ROC5	rotamase cyclophilin 5
AT4G34950		x		x	AT4G34950	Major facilitator superfamily protein
AT4G35090				x	CAT2	catalase 2
AT4G35100		x		x	PIP3	plasma membrane intrinsic protein 3
AT4G35450	x			x	AKR2	ankyrin repeat-containing protein 2
AT4G35750	x				AT4G35750	SEC14 cytosolic factor family protein / phosphoglyceride transfer family protein
AT4G35800	x				NRPB1	RNA polymerase II large subunit
AT4G35830		x			ACO1	aconitase 1
AT4G36720				x	HVA22K	HVA22-like protein K
AT4G36730				x	GBF1	G-box binding factor 1
AT4G37300	x			x	MEE59	maternal effect embryo arrest 59
AT4G37800		x			XTH7	xyloglucan endotransglucosylase/hydrolase 7
AT4G37930	x	x		x	SHM1	serine transhydroxymethyltransferase 1
AT4G38092			x		AT4G38092	exportin-4 protein
AT4G38680	x			x	GRP2	glycine rich protein 2
AT4G38770	x	x		x	PRP4	proline-rich protein 4
AT4G38840	x				AT4G38840	SAUR-like auxin-responsive protein family
AT4G38920				x	VHA-C3	vacuolar-type H[ ]-ATPase C3
AT4G38970	x	x		x	FBA2	fructose-bisphosphate aldolase 2
AT4G39090		x		x	RD19	Papain family cysteine protease
AT4G39200	x			x	AT4G39200	Ribosomal protein S25 family protein
AT4G39260	x	x		x	CCR1	cold, circadian rhythm, and RNA binding 1
AT4G39330				x	CAD9	cinnamyl alcohol dehydrogenase 9
AT4G40040	x				AT4G40040	Histone superfamily protein
AT5G01350			x		AT5G01350	UvrABC system C protein
AT5G01530	x	x		x	LHCB4.1	light harvesting complex photosystem II
AT5G01595	x	x		x	AT5G01595	Natural antisense transcript overlaps with AT5G01600
AT5G01600	x	x		x	FER1	ferretin 1
AT5G02160	x	x		x	AT5G02160	transmembrane protein
AT5G02370		x		x	AT5G02370	ATP binding microtubule motor family protein
AT5G02380		x		x	MT2B	metallothionein 2B
AT5G02450	x			x	AT5G02450	Ribosomal protein L36e family protein
AT5G02500		x		x	HSC70-1	heat shock cognate protein 70-1
AT5G02960		x		x	AT5G02960	Ribosomal protein S12/S23 family protein
AT5G03590			x		AT5G03590	GDSL-like Lipase/Acylhydrolase superfamily protein
AT5G04140				x	GLU1	glutamate synthase 1
AT5G05560			x		EMB2771	E3 ubiquitin ligase
AT5G06320		x			NHL3	NDR1/HIN1-like 3
AT5G07090				x	AT5G07090	Ribosomal protein S4 (RPS4A) family protein
AT5G07480			x		KUOX1	KAR-UP oxidoreductase 1
AT5G08040				x	TOM5	mitochondrial import receptor subunit TOM5-like protein
AT5G08060	x			x	AT5G08060	furry
AT5G08180			x		AT5G08180	Ribosomal protein L7Ae/L30e/S12e/Gadd45 family protein
AT5G08240			x		AT5G08240	transmembrane protein
AT5G08410		x		x	FTRA2	ferredoxin/thioredoxin reductase subunit A (variable subunit) 2
AT5G08680				x	AT5G08680	ATP synthase alpha/beta family protein
AT5G09510				x	AT5G09510	Ribosomal protein S19 family protein
AT5G09600		x			SDH3-1	succinate dehydrogenase 3-1
AT5G09660		x		x	PMDH2	peroxisomal NAD-malate dehydrogenase 2
AT5G09810				x	ACT7	actin 7
AT5G10100				x	TPPI	Haloacid dehalogenase-like hydrolase (HAD) superfamily protein
AT5G10360				x	EMB3010	Ribosomal protein S6e
AT5G10450				x	GRF6	G-box regulating factor 6
AT5G10860		x			CBSX3	Cystathionine beta-synthase (CBS) family protein
AT5G11420	x	x			AT5G11420	transmembrane protein, putative (Protein of unknown function, DUF642)
AT5G11740		x		x	AGP15	arabinogalactan protein 15
AT5G12250	x				TUB6	beta-6 tubulin
AT5G12950		x			AT5G12950	proline-tRNA ligase (DUF1680)
AT5G13630	x	x		x	GUN5	magnesium-chelatase subunit chlH, chloroplast, putative / Mg-protoporphyrin IX chelatase, putative (CHLH)
AT5G14030		x			AT5G14030	translocon-associated protein beta (TRAPB) family protein
AT5G14040	x				PHT3
AT5G14120	x				AT5G14120	Major facilitator superfamily protein
AT5G14320				x	EMB3137	Ribosomal protein S13/S18 family
AT5G14740		x		x	CA2	carbonic anhydrase 2
AT5G14780	x	x			FDH	formate dehydrogenase
AT5G14920	x	x		x	AT5G14920	Gibberellin-regulated family protein
AT5G14940			x		AT5G14940	Major facilitator superfamily protein
AT5G15200	x			x	AT5G15200	Ribosomal protein S4
AT5G15230				x	GASA4	GAST1 protein homolog 4
AT5G15780				x	AT5G15780	Pollen Ole e 1 allergen and extensin family protein
AT5G15802				x	AT5G15802	chaperone
AT5G15960				x	KIN1	stress-responsive protein (KIN1) / stress-induced protein (KIN1)
AT5G15970				x	KIN2	stress-responsive protein (KIN2) / stress-induced protein (KIN2) / cold-responsive protein (COR6.6) / cold-regulated protein (COR6.6)
AT5G16130	x				AT5G16130	Ribosomal protein S7e family protein
AT5G16470				x	AT5G16470	zinc finger (C2H2 type) family protein
AT5G16710				x	DHAR3	dehydroascorbate reductase 1
AT5G17170	x	x			ENH1	rubredoxin family protein
AT5G17870				x	PSRP6	plastid-specific 50S ribosomal protein 6
AT5G17920	x	x		x	ATMS1	Cobalamin-independent synthase family protein
AT5G18380	x			x	AT5G18380	Ribosomal protein S5 domain 2-like superfamily protein
AT5G19120		x			AT5G19120	Eukaryotic aspartyl protease family protein
AT5G19140	x			x	AILP1	aluminum induced protein with YGL and LRDR motifs
AT5G19150				x	AT5G19150	pfkB-like carbohydrate kinase family protein
AT5G19250		x		x	AT5G19250	Glycoprotein membrane precursor GPI-anchored
AT5G19760		x			AT5G19760	Mitochondrial substrate carrier family protein
AT5G19770		x		x	TUA3	tubulin alpha-3
AT5G19780		x			TUA5	tubulin alpha-5
AT5G19940	x	x		x	AT5G19940	Plastid-lipid associated protein PAP / fibrillin family protein
AT5G19950				x	AT5G19950	tudor domain protein (DUF1767)
AT5G20010				x	RAN-1	RAS-related nuclear protein-1
AT5G20080	x				AT5G20080	FAD/NAD(P)-binding oxidoreductase
AT5G20090	x				AT5G20090	Uncharacterized protein family (UPF0041)
AT5G20290		x		x	AT5G20290	Ribosomal protein S8e family protein
AT5G20630		x		x	GER3	germin 3
AT5G20650	x				COPT5	copper transporter 5
AT5G20720				x	CPN20	chaperonin 20
AT5G21020	x				AT5G21020	transmembrane protein
AT5G21940	x				AT5G21940	hybrid signal transduction histidine kinase M-like protein
AT5G22440	x				AT5G22440	Ribosomal protein L1p/L10e family
AT5G22880				x	HTB2	histone B2
AT5G23020			x		IMS2	2-isopropylmalate synthase 2
AT5G23040				x	CDF1	cell growth defect factor-like protein (DUF3353)
AT5G23060		x			CaS	calcium sensing receptor
AT5G23120		x			HCF136	photosystem II stability/assembly factor, chloroplast (HCF136)
AT5G23240				x	AT5G23240	DNAJ heat shock N-terminal domain-containing protein
AT5G23740	x			x	RPS11-BETA	ribosomal protein S11-beta
AT5G23820		x			AT5G23820	MD-2-related lipid recognition domain-containing protein
AT5G23920		x			AT5G23920	transmembrane protein
AT5G24490		x			AT5G24490	30S ribosomal protein
AT5G25100				x	AT5G25100	Endomembrane protein 70 protein family
AT5G25460	x			x	DGR2	transmembrane protein, putative (Protein of unknown function, DUF642)
AT5G25610		x		x	RD22	BURP domain-containing protein
AT5G26000		x		x	TGG1	thioglucoside glucohydrolase 1
AT5G26742		x		x	emb1138	DEAD box RNA helicase (RH3)
AT5G27660				x	DEG14	Trypsin family protein with PDZ domain-containing protein
AT5G27700				x	AT5G27700	Ribosomal protein S21e
AT5G27850				x	AT5G27850	Ribosomal protein L18e/L15 superfamily protein
AT5G28410			x		AT5G28410	hypothetical protein
AT5G28540		x			BIP1	heat shock protein 70 (Hsp 70) family protein
AT5G28840	x				GME	GDP-D-mannose 3',5'-epimerase
AT5G30510				x	RPS1	ribosomal protein S1
AT5G35630	x	x		x	GS2	glutamine synthetase 2
AT5G35680		x			AT5G35680	Nucleic acid-binding, OB-fold-like protein
AT5G38410	x	x		x	RBCS3B	Ribulose bisphosphate carboxylase (small chain) family protein
AT5G38420		x		x	RBCS2B	Ribulose bisphosphate carboxylase (small chain) family protein
AT5G38430		x	x	x	RBCS1B	Ribulose bisphosphate carboxylase (small chain) family protein
AT5G38980				x	AT5G38980	transmembrane protein
AT5G39570		x			AT5G39570	transmembrane protein
AT5G39740	x			x	RPL5B	ribosomal protein L5 B
AT5G40170		x			RLP54	receptor like protein 54
AT5G40950		x			RPL27	ribosomal protein large subunit 27
AT5G41010			x		NRPB12	DNA directed RNA polymerase, 7 kDa subunit
AT5G41520		x		x	RPS10B	RNA binding Plectin/S10 domain-containing protein
AT5G41700		x		x	UBC8	ubiquitin conjugating enzyme 8
AT5G41890			x		AT5G41890	GDSL-like Lipase/Acylhydrolase superfamily protein
AT5G42270				x	VAR1	FtsH extracellular protease family
AT5G42530	x	x		x	AT5G42530	hypothetical protein
AT5G42760				x	AT5G42760	Leucine carboxyl methyltransferase
AT5G42765				x	AT5G42765	plasma membrane fusion protein
AT5G42900			x		COR27	cold regulated protein 27
AT5G42980				x	TRX3	thioredoxin 3
AT5G43760	x				KCS20	3-ketoacyl-CoA synthase 20
AT5G43900			x		MYA2	myosin 2
AT5G43940				x	HOT5	GroES-like zinc-binding dehydrogenase family protein
AT5G44020				x	AT5G44020	HAD superfamily, subfamily IIIB acid phosphatase
AT5G44580		x			AT5G44580	transmembrane protein
AT5G45240		x	x		AT5G45240	Disease resistance protein (TIR-NBS-LRR class)
AT5G46110	x	x		x	APE2	Glucose-6-phosphate/phosphate translocator-like protein
AT5G46430			x		AT5G46430	Ribosomal protein L32e
AT5G47930				x	AT5G47930	Zinc-binding ribosomal protein family protein
AT5G49630			x		AAP6	amino acid permease 6
AT5G50740			x		AT5G50740	Heavy metal transport/detoxification superfamily protein
AT5G50920		x		x	CLPC1	CLPC homologue 1
AT5G51110				x	AT5G51110	Transcriptional coactivator/pterin dehydratase
AT5G51300			x		AT5G51300	splicing factor-like protein
AT5G52310				x	LTI78	low-temperature-responsive protein 78 (LTI78) / desiccation-responsive protein 29A (RD29A)
AT5G52470			x		FIB1	fibrillarin 1
AT5G52650	x			x	AT5G52650	RNA binding Plectin/S10 domain-containing protein
AT5G52760	x				AT5G52760	Copper transport protein family
AT5G53300	x			x	UBC10	ubiquitin-conjugating enzyme 10
AT5G53460				x	GLT1	NADH-dependent glutamate synthase 1
AT5G53490		x			AT5G53490	Tetratricopeptide repeat (TPR)-like superfamily protein
AT5G53560	x	x			CB5-E	cytochrome B5 isoform E
AT5G53880		x			AT5G53880	hypothetical protein
AT5G54270		x		x	LHCB3	light-harvesting chlorophyll B-binding protein 3
AT5G54280				x	ATM2	myosin 2
AT5G54600				x	RPL24	Translation protein SH3-like family protein
AT5G54770		x		x	THI1	thiazole biosynthetic enzyme, chloroplast (ARA6) (THI1) (THI4)
AT5G54940				x	AT5G54940	Translation initiation factor SUI1 family protein
AT5G55850		x			NOI	RPM1-interacting protein 4 (RIN4) family protein
AT5G55896				x	AT5G55896	transposable_element_gene
AT5G56010		x			HSP81-3	heat shock protein 81-3
AT5G56670	x			x	AT5G56670	Ribosomal protein S30 family protein
AT5G56710				x	AT5G56710	Ribosomal protein L31e family protein
AT5G57040		x			AT5G57040	Lactoylglutathione lyase / glyoxalase I family protein
AT5G57290	x				AT5G57290	60S acidic ribosomal protein family
AT5G57870			x		eIFiso4G1	MIF4G domain-containing protein / MA3 domain-containing protein
AT5G58250	x			x	EMB3143	YCF54
AT5G59613				x	AT5G59613	ATP synthase
AT5G59880				x	ADF3	actin depolymerizing factor 3
AT5G60360		x			ALP	aleurain-like protease
AT5G60390		x		x	AT5G60390	GTP binding Elongation factor Tu family protein
AT5G60680	x	x			AT5G60680	transcription initiation factor TFIID subunit (Protein of unknown function, DUF584)
AT5G61310			x		AT5G61310	Cytochrome c oxidase subunit Vc family protein
AT5G61410	x	x			RPE	D-ribulose-5-phosphate-3-epimerase
AT5G61590		x			AT5G61590	Integrase-type DNA-binding superfamily protein
AT5G61790		x			CNX1	calnexin 1
AT5G61820		x			AT5G61820	stress up-regulated Nod 19 protein
AT5G62350		x			AT5G62350	Plant invertase/pectin methylesterase inhibitor superfamily protein
AT5G62720		x		x	AT5G62720	Integral membrane HPP family protein
AT5G63180		x			AT5G63180	Pectin lyase-like superfamily protein
AT5G63310				x	NDPK2	nucleoside diphosphate kinase 2
AT5G63790		x			NAC102	NAC domain containing protein 102
AT5G64040	x	x		x	PSAN	photosystem I reaction center subunit PSI-N, chloroplast, putative / PSI-N, putative (PSAN)
AT5G64350				x	FKBP12	FK506-binding protein 12
AT5G64400				x	AT5G64400	CHCH domain protein
AT5G65010		x		x	ASN2	asparagine synthetase 2
AT5G65220				x	AT5G65220	Ribosomal L29 family protein
AT5G65420			x		CYCD4
AT5G65860	x				AT5G65860	ankyrin repeat family protein
AT5G66090				x	AT5G66090	cell wall integrity/stress response component
AT5G66180				x	AT5G66180	S-adenosyl-L-methionine-dependent methyltransferases superfamily protein
AT5G66190	x	x		x	FNR1	ferredoxin-NADP[ ]-oxidoreductase 1
AT5G66570	x	x		x	PSBO1	PS II oxygen-evolving complex 1
AT5G67420	x				LBD37	LOB domain-containing protein 37
GFP
AGI	5' UTR	Exon	Intron	3' UTR	Symbol	Description
AT1G64120		x			AT1G64120	tRNA-Leu
AT1G64130		x			AT1G64130	Polyketide cyclase/dehydrase and lipid transport superfamily protein
AT4G03405	x				AT4G03405	tRNA-Gln
AT4G03410	x				AT4G03410	Peroxisomal membrane 22 kDa (Mpv17/PMP22) family protein
AT4G25635		x			AT4G25635	tRNA-Leu
AT4G25640		x			DTX35	detoxifying efflux carrier 35
AtGRP7 R49Q:GFP
AGI	5' UTR	Exon	Intron	3' UTR	Symbol	Description
AT1G64120		x			AT1G64120	tRNA-Leu
AT1G64130		x			AT1G64130	Polyketide cyclase/dehydrase and lipid transport superfamily protein
AT1G79040		x			PSBR	photosystem II subunit R

## Sheet: Table S3
Table S3: RIP read statistics at LL36
	LL36
	Replicate 1	Replicate 2	Replicate 3
AtGRP7-GFP
Raw reads	66745060	62252944	62338722
Reads after filtering	52258553	44857414	48426210
Reads with multiple maps	40276287	34690611	38360413
Reads with unique maps	11688122	9991070	9813080
Reads assigned to annotated transcripts (Salmon)	19279697	14785014	19220432

## Sheet: Table S4
Table S4: RIP-seq targets at LL36
RIP-seq targets were defined by a TPM > 5, a log2 fold change > 0.5 relative to the total RNA and a q-value < 0.001.
AGI	log2FC	q-value	TPM	Symbol	Description
AT1G08115	15.2664	1.31573e-127	44147.5	AT1G08115
AT2G01021	14.6072	0	666669	AT2G01021	hypothetical protein
AT1G15405	13.669	1.83005e-58	44541.7	AT1G15405
AT3G06900	13.6092	1.54155e-91	169.861	U4.2
AT1G61275	11.0052	3.04785e-33	1241.08	U12
AT2G31141	10.7488	9.88738e-61	6442.18	AT2G31141	hypothetical protein
AT5G61455	10.708	7.25991e-86	25.655	U2.7
AT3G56705	10.482	2.46462e-54	53.258	U2.6
AT3G63052	10.3214	3.34772e-79	308.425	AT3G63052	hypothetical protein
AT3G56825	10.3099	2.5977e-102	75.679	U2.4
AT3G06895	9.64892	3.03801e-38	674.237	AT3G06895	syntaxin KNOLLE-like protein
AT5G09585	9.34357	1.57969e-79	39.699	U2.5
AT4G23420	9.14551	2.1713e-89	44.315	AT4G23420	NAD(P)-binding Rossmann-fold superfamily protein
AT4G02970	8.93167	1.17123e-139	27968.4	AT7SL-1	7SL RNA1
AT1G67105	8.54828	0	65.867	AT1G67105
AT5G53902	8.36262	2.11516e-34	10.565	U3B
AT3G57645	8.35292	5.12639e-36	7.432	U2.2
AT3G57765	7.22074	2.28492e-48	9.474	U2.3
AT2G07671	7.19669	3.76744e-103	23.154	AT2G07671	ATP synthase subunit C family protein
AT1G49700	7.14609	2.68016e-26	6.855	AT1G49700	Plant protein 1589 of unknown function
AT5G54075	7.12666	9.51995e-33	156.806	U3D
AT3G55734	7.02043	6.67719e-10	62.276	MIR393B
AT5G03090	6.99311	1.78978e-16	13.077	AT5G03090	Mto 1 responding down protein
AT2G11270	6.77921	3.16283e-16	20.208	AT2G11270	citrate synthase-like protein
AT1G70185	6.72718	6.14334e-09	5.605	AT1G70185
AT1G15002	6.64892	6.56223e-13	7.277	AT1G15002	Natural antisense transcript overlaps with AT1G15000
AT2G35743	6.58438	1.71469e-18	98.418	AT2G35743
AT2G11271	6.51261	2.9514e-06	43.77	AT2G11271	hypothetical protein
AT2G07707	6.35976	1.24133e-30	5.247	AT2G07707	Plant mitochondrial ATPase, F0 complex, subunit 8 protein
AT4G39363	6.2441	2.34034e-48	467.429	AT4G39363
AT4G27654	6.18669	1.48557e-11	6.081	AT4G27654	transmembrane protein
AT5G06165	6.12589	2.63624e-30	13.425	AT5G06165
AT2G35750	6.06866	1.61392e-62	111.83	AT2G35750	transmembrane protein
AT2G07786	5.97122	1.12738e-06	9.88	AT2G07786	pseudogene of NADH dehydrogenase 1A
AT4G00975	5.96169	1.34713e-26	6.445	AT4G00975	Natural antisense transcript overlaps with AT4G00980
AT5G45340	5.82486	5.53674e-35	9.347	CYP707A3	cytochrome P450, family 707, subfamily A, polypeptide 3
AT5G10572	5.77175	6.68476e-17	171.79	SNOR77
AT5G17350	5.72395	6.03126e-16	5.544	AT5G17350	hypothetical protein
AT1G34440	5.57686	7.64516e-06	15.755	AT1G34440	transmembrane protein
AT1G12013	5.56761	1.60656e-07	50.094	SNOR111
AT2G35290	5.37808	1.92474e-49	7.16	AT2G35290	hypothetical protein
AT2G10606	5.21238	0.000103535	21.353	MIR396A
AT2G27080	5.16201	8.65447e-31	7.614	AT2G27080	Late embryogenesis abundant (LEA) hydroxyproline-rich glycoprotein family
AT2G34430	5.10337	2.32749e-270	1219.53	LHB1B1	light-harvesting chlorophyll-protein complex II subunit B1
AT4G04223	5.03239	5.04078e-109	15.591	AT4G04223
AT5G41471	5.02829	9.62499e-06	45.74	SNOR108
AT1G35140	4.98635	8.85671e-26	10.63	PHI-1	Phosphate-responsive 1 family protein
AT3G13857	4.98394	2.97346e-10	23.869	AT3G13857	hypothetical protein
AT4G17490	4.95311	1.21288e-26	18.871	ERF6	ethylene responsive element binding factor 6
AT3G57450	4.90694	3.22161e-46	139.987	AT3G57450	hypothetical protein
AT3G10930	4.84682	6.84759e-10	8.699	AT3G10930	hypothetical protein
AT2G43375	4.75475	4.21284e-41	9.695	AT2G43375
AT4G11211	4.71275	6.7829e-178	77.447	AT4G11211	hypothetical protein
AT1G76650	4.70228	1.79865e-22	13.126	CML38	calmodulin-like 38
AT4G24570	4.69949	1.04277e-12	26.088	DIC2	dicarboxylate carrier 2
AT1G65350	4.66787	8.56694e-08	18.009	UBQ13	ubiquitin 13
AT5G27660	4.50817	3.72271e-34	17.46	DEG14	Trypsin family protein with PDZ domain-containing protein
AT3G50060	4.43979	1.18432e-21	29.601	MYB77	myb domain protein 77
AT2G47930	4.42159	2.6875e-188	51.773	AGP26	arabinogalactan protein 26
AT3G41761	4.39778	0.000141816	14.054	AT3G41761
AT4G29780	4.35275	6.30262e-16	5.968	AT4G29780	nuclease
AT3G42806	4.27959	1.51174e-68	43.604	AT3G42806	transposable_element_gene
AT4G15258	4.26443	5.40445e-06	32.776	SNOR37-2
AT1G18300	4.23702	4.66749e-16	10.346	NUDT4	nudix hydrolase homolog 4
AT2G22880	4.23543	1.06504e-09	14.397	AT2G22880	VQ motif-containing protein
AT1G07135	4.22094	1.33967e-17	94.096	AT1G07135	glycine-rich protein
AT3G59068	4.19666	1.29753e-20	6.836	AT3G59068	Natural antisense transcript overlaps with AT3G59070
AT5G51190	4.18726	4.84543e-14	15.339	AT5G51190	Integrase-type DNA-binding superfamily protein
AT4G27652	4.1665	2.10299e-16	21.713	AT4G27652	hypothetical protein
AT2G34420	4.12926	3.07665e-171	2673.58	LHB1B2	photosystem II light harvesting complex protein B1B2
AT1G21910	4.12268	5.17723e-15	5.327	DREB26	Integrase-type DNA-binding superfamily protein
AT1G74450	4.07498	1.09952e-45	7.393	AT1G74450	BPS1-like protein (DUF793)
AT1G66160	4.06422	3.47887e-43	5.184	CMPG1	CYS, MET, PRO, and GLY protein 1
AT5G18404	4.0464	3.03058e-06	9.158	AT5G18404	hypothetical protein
AT4G39366	4.04431	2.75931e-18	134.465	AT4G39366
AT1G12845	4.04343	5.30179e-257	49.775	AT1G12845	transmembrane protein
AT4G13395	4.03098	1.96785e-06	10.75	RTFL12	ROTUNDIFOLIA like 12
AT1G35210	4.02698	1.83304e-37	8.455	AT1G35210	hypothetical protein
AT1G28370	3.97299	1.03881e-18	7.404	ERF11	ERF domain protein 11
AT5G57560	3.95341	7.09624e-31	33.519	TCH4	Xyloglucan endotransglucosylase/hydrolase family protein
AT2G41010	3.94844	1.05272e-31	7.206	CAMBP25	calmodulin (CAM)-binding protein of 25 kDa
AT4G27280	3.92834	1.94476e-16	72.908	AT4G27280	Calcium-binding EF-hand family protein
AT4G23870	3.92207	9.35526e-85	10.754	AT4G23870	hypothetical protein
AT4G27657	3.90282	3.38354e-13	20.593	AT4G27657	hypothetical protein
AT5G60460	3.88987	1.38703e-165	23.32	AT5G60460	Preprotein translocase Sec, Sec61-beta subunit protein
AT1G57990	3.87124	1.71254e-43	19.252	PUP18	purine permease 18
AT3G19680	3.86273	1.76112e-74	9.93	AT3G19680	hypothetical protein (DUF1005)
AT1G29930	3.85684	4.82269e-268	13952.9	CAB1	chlorophyll A/B binding protein 1
AT3G61190	3.85433	1.57507e-19	7.131	BAP1	BON association protein 1
AT5G48490	3.83736	5.57786e-57	23.529	AT5G48490	Bifunctional inhibitor/lipid-transfer protein/seed storage 2S albumin superfamily protein
AT2G46490	3.81708	1.82573e-168	64.948	AT2G46490	hypothetical protein
AT1G15010	3.80725	3.27267e-12	6.083	AT1G15010	mediator of RNA polymerase II transcription subunit
AT2G42870	3.80267	1.80324e-64	16.62	PAR1	phy rapidly regulated 1
AT5G01881	3.78603	6.76236e-53	13.606	AT5G01881	transmembrane protein
AT4G37240	3.78585	5.85405e-56	14.039	AT4G37240	HTH-type transcriptional regulator
AT3G20340	3.78314	1.95078e-25	7.293	AT3G20340	protein expression protein
AT1G72940	3.77542	9.22867e-34	12.635	AT1G72940	Toll-Interleukin-Resistance (TIR) domain-containing protein
AT1G68840	3.7664	4.16001e-18	22.109	RAV2	related to ABI3/VP1 2
AT1G45165	3.75442	1.43808e-117	17.976	AT1G45165	Expressed protein
AT5G66052	3.71813	2.25455e-239	155.32	AT5G66052	transmembrane protein
AT3G13520	3.71066	2.38537e-142	155.338	AGP12	arabinogalactan protein 12
AT5G10695	3.70789	4.869e-37	18.154	AT5G10695	methionyl-tRNA synthetase
AT1G50740	3.70407	3.61591e-185	19.481	AT1G50740	Transmembrane proteins 14C
AT1G29910	3.70295	8.17103e-175	1860.64	CAB3	chlorophyll A/B binding protein 3
AT1G76600	3.69262	7.54527e-22	14.716	AT1G76600	poly polymerase
AT5G48412	3.68973	4.56006e-235	43.589	AT5G48412
AT3G55980	3.65502	2.28209e-19	21.646	SZF1	salt-inducible zinc finger 1
AT5G54490	3.65032	3.18113e-14	9.649	PBP1	pinoid-binding protein 1
AT5G16200	3.6241	1.44172e-41	6.273	AT5G16200	50S ribosomal protein-like protein
AT5G67488	3.60811	4.16001e-18	20.449	AT5G67488	Natural antisense transcript overlaps with AT5G67490
AT5G25240	3.59278	6.62326e-40	8.052	AT5G25240	stress induced protein
AT3G56880	3.58055	1.7253e-27	52.569	AT3G56880	VQ motif-containing protein
AT3G59070	3.57515	5.15697e-05	36.083	AT3G59070	Cytochrome b561/ferric reductase transmembrane with DOMON related domain-containing protein
AT1G27730	3.57431	5.77648e-13	26.375	STZ	salt tolerance zinc finger
AT2G27830	3.54875	6.88818e-53	19.536	AT2G27830	hypothetical protein
AT2G16367	3.54475	1.00436e-18	61.456	AT2G16367
AT1G56280	3.54115	8.70199e-186	202.02	DI19	drought-induced 19
AT1G32928	3.53959	2.42812e-14	15.312	AT1G32928	Avr9/Cf-9 rapidly elicited protein
AT2G31585	3.53407	3.31809e-74	9.732	AT2G31585
AT5G09443	3.52723	3.10959e-45	8.353	AT5G09443	Natural antisense transcript overlaps with AT5G09445
AT1G05835	3.51494	1.05022e-83	17.546	AT1G05835	PHD finger protein
AT4G17245	3.48052	1.05321e-123	28.275	AT4G17245	RING/U-box superfamily protein
AT5G41700	3.46329	2.29769e-180	237.653	UBC8	ubiquitin conjugating enzyme 8
AT5G63500	3.46057	2.68825e-55	20.375	AT5G63500	transmembrane protein, putative (DUF 3339)
AT3G16640	3.45368	1.52629e-108	955.07	TCTP	translationally controlled tumor protein
AT1G32920	3.4473	1.93114e-30	111.06	AT1G32920	hypothetical protein
AT4G04925	3.41703	3.84473e-53	18.663	AT4G04925	transmembrane protein
AT2G15960	3.4061	4.27179e-227	294.763	AT2G15960	stress-induced protein
AT5G59550	3.38926	6.82491e-30	9.971	RDUF2	zinc finger (C3HC4-type RING finger) family protein
AT1G60989	3.38194	3.82385e-48	14.754	SCRL7	SCR-like 7
AT2G37200	3.37944	1.17126e-161	37.236	AT2G37200	Uncharacterized protein family (UPF0497)
AT1G25400	3.36699	1.00398e-14	8.715	AT1G25400	transmembrane protein
AT3G11600	3.35951	4.86648e-50	8.899	AT3G11600	E3 ubiquitin-protein ligase
AT4G39364	3.35501	2.10959e-06	50.08	AT4G39364
AT5G37770	3.34868	9.6424e-28	38.47	TCH2	EF hand calcium-binding protein family
AT3G15780	3.3485	2.18299e-84	19.595	AT3G15780	transmembrane protein
AT5G19190	3.34268	1.58436e-39	42.302	AT5G19190	hypothetical protein
AT3G44260	3.34131	6.13502e-09	24.947	CAF1a	Polynucleotidyl transferase, ribonuclease H-like superfamily protein
AT2G20835	3.33394	2.59881e-21	6.219	AT2G20835	hypothetical protein
AT1G80840	3.33362	3.87589e-14	8.207	WRKY40	WRKY DNA-binding protein 40
AT2G10410	3.3299	1.68838e-224	129.31	SADHU1-1	transposable_element_gene
AT2G34585	3.32018	1.19413e-63	68.864	AT2G34585	transmembrane protein
AT4G24370	3.31975	1.9929e-51	7.42	AT4G24370	hypothetical protein
AT1G74930	3.31063	3.17085e-05	5.175	ORA47	Integrase-type DNA-binding superfamily protein
AT3G10985	3.30745	9.55838e-57	35.838	SAG20	senescence associated gene 20
AT3G04640	3.30611	1.04895e-19	16.581	AT3G04640	glycine-rich protein
AT3G12120	3.2597	5.21228e-231	269.588	FAD2	fatty acid desaturase 2
AT3G59840	3.25859	9.61988e-114	42.203	AT3G59840	allyl alcohol dehydrogenase-like protein
AT2G25735	3.25691	1.38116e-35	11.988	AT2G25735	hypothetical protein
AT1G65720	3.25656	5.39499e-166	103.532	AT1G65720	transmembrane protein
AT2G41905	3.25051	1.94414e-18	5.152	AT2G41905	transmembrane protein
AT3G17185	3.24674	3.3342e-101	29.609	TAS3
AT3G18215	3.24125	7.47784e-158	14.934	AT3G18215	transmembrane protein, putative (Protein of unknown function, DUF599)
AT3G15210	3.23873	2.30363e-29	24.573	ERF4	ethylene responsive element binding factor 4
AT1G29920	3.2157	4.72128e-106	740.567	CAB2	chlorophyll A/B-binding protein 2
AT1G28150	3.21527	1.02841e-85	60.872	AT1G28150	hypothetical protein
AT3G12830	3.20899	1.9692e-41	5.378	AT3G12830	SAUR-like auxin-responsive protein family
AT2G43540	3.20635	1.78641e-81	27.309	AT2G43540	transmembrane protein
AT2G40000	3.20385	4.17577e-10	26.649	HSPRO2	ortholog of sugar beet HS1 PRO-1 2
AT3G19030	3.19654	6.48936e-77	117.008	AT3G19030	transcription initiation factor TFIID subunit 1b-like protein
AT5G42200	3.19219	1.44544e-27	6.3	AT5G42200	RING/U-box superfamily protein
AT3G06070	3.1908	7.12765e-33	28.233	AT3G06070	hypothetical protein
AT1G75335	3.18183	4.64059e-36	9.442	AT1G75335	nucleolar-like protein
AT1G73540	3.17859	6.12532e-09	11.953	NUDT21	nudix hydrolase homolog 21
AT3G58850	3.17288	1.16555e-52	12.005	PAR2	phy rapidly regulated 2
AT2G47400	3.16096	2.70737e-121	1645.11	CP12-1	CP12 domain-containing protein 1
AT1G54740	3.16035	1.73064e-32	18.204	AT1G54740	FANTASTIC four-like protein (DUF3049)
AT5G47230	3.15431	3.16066e-08	5.786	ERF5	ethylene responsive element binding factor 5
AT1G70090	3.15275	1.3281e-83	20.76	LGT8	glucosyl transferase family 8
AT4G08950	3.15001	1.78263e-30	22.876	EXO	Phosphate-responsive 1 family protein
AT1G30880	3.14717	8.87169e-79	77.407	AT1G30880	hypothetical protein
AT1G55670	3.14658	4.65387e-156	2316.25	PSAG	photosystem I subunit G
AT3G05490	3.14415	2.91067e-84	19.633	RALFL22	ralf-like 22
AT4G14010	3.1398	5.19711e-83	19.967	RALFL32	ralf-like 32
AT1G18740	3.12476	3.94607e-23	9.647	AT1G18740	ROH1, putative (DUF793)
AT3G54810	3.12216	3.07457e-49	20.928	BME3	Plant-specific GATA-type zinc finger transcription factor family protein
AT5G09225	3.11202	3.10227e-89	19.885	AT5G09225	transmembrane protein
AT1G52342	3.10127	1.00979e-82	19.884	AT1G52342	hypothetical protein
AT5G02502	3.08848	2.04014e-36	24.455	AT5G02502	Oligosaccaryltransferase
AT2G43745	3.07801	1.96088e-14	11.763	AT2G43745	jacalin lectin-like protein
AT2G26530	3.04012	1.3005e-19	10.228	AR781	AR781, pheromone receptor-like protein (DUF1645)
AT5G15230	3.03596	4.04623e-197	279.907	GASA4	GAST1 protein homolog 4
AT1G65490	3.01101	2.56548e-52	26.97	AT1G65490	transmembrane protein
AT2G25250	2.99505	4.23933e-48	20.713	AT2G25250	serine/arginine repetitive matrix-like protein
AT1G35430	2.9937	2.87317e-38	9.356	AT1G35430	transmembrane protein
AT3G24927	2.99163	1.69623e-66	10.614	AT3G24927	pseudogene of expressed protein
AT1G53903	2.99069	3.64252e-62	13.72	AT1G53903	linoleate 9S-lipoxygenase-4 protein, putative (DUF581)
AT2G06520	2.98588	9.49126e-58	1693.06	PSBX	photosystem II subunit X
AT1G55675	2.98198	2.70678e-134	31.834	AT1G55675	transmembrane protein
AT3G62290	2.98	4.23389e-98	247.821	ARFA1E	ADP-ribosylation factor A1E
AT3G52420	2.97506	2.77588e-35	30.406	OEP7	outer envelope membrane protein 7
AT2G14878	2.97364	6.9172e-86	12.451	AT2G14878
AT2G20490	2.96508	6.97325e-83	61.48	NOP10	nucleolar RNA-binding Nop10p family protein
AT5G18150	2.9624	9.83275e-24	103.36	AT5G18150	Methyltransferase-related protein
AT3G14595	2.95031	7.36517e-35	27.093	AT3G14595	Ribosomal protein L18ae family
AT4G29020	2.94894	5.89649e-122	137.727	AT4G29020	glycine-rich protein
AT5G08330	2.94246	5.18578e-145	24.951	TCP11	TCP family transcription factor
AT2G38470	2.94036	6.40826e-31	9.471	WRKY33	WRKY DNA-binding protein 33
AT1G19020	2.93981	2.86405e-15	11.249	AT1G19020	CDP-diacylglycerol-glycerol-3-phosphate 3-phosphatidyltransferase
AT4G13520	2.93861	4.18573e-165	96.56	SMAP1	small acidic protein 1
AT5G42530	2.93778	5.56689e-24	1026.95	AT5G42530	hypothetical protein
AT1G49032	2.93321	3.7768e-86	24.484	AT1G49032	hypothetical protein
AT5G64180	2.93232	4.31551e-76	9.51	AT5G64180	tropomyosin
AT1G58150	2.92958	3.73786e-13	13.495	AT1G58150	phosphoglycerate kinase
AT5G43460	2.92754	4.08762e-146	34.071	AT5G43460	HR-like lesion-inducing protein-like protein
AT2G20670	2.92137	6.61273e-12	16.12	AT2G20670	sugar phosphate exchanger, putative (DUF506)
AT3G06125	2.92059	7.40527e-97	46.028	AT3G06125
AT1G19380	2.9115	1.90722e-15	8.207	AT1G19380	sugar, putative (DUF1195)
AT1G36980	2.90925	1.8631e-107	111.874	AT1G36980	transmembrane 50A-like protein
AT5G67300	2.90883	2.26141e-31	16.883	MYBR1	myb domain protein r1
AT3G54890	2.90873	2.78733e-164	788.739	LHCA1	chlorophyll a-b binding protein 6
AT1G49500	2.88988	1.86247e-142	47.547	AT1G49500	transcription initiation factor TFIID subunit 1b-like protein
AT5G67190	2.88743	1.79865e-22	5.479	DEAR2	DREB and EAR motif protein 2
AT3G54366	2.88612	1.79814e-89	13.993	AT3G54366
AT5G59030	2.8835	3.10762e-143	39.544	COPT1	copper transporter 1
AT5G49440	2.87336	5.78429e-192	39.285	AT5G49440	hypothetical protein
AT4G37260	2.86897	1.44015e-20	17.889	MYB73	myb domain protein 73
AT4G39200	2.85322	7.14793e-169	438.366	AT4G39200	Ribosomal protein S25 family protein
AT3G16570	2.84671	1.12903e-123	46.855	RALF23	rapid alkalinization factor 23
AT3G27850	2.84313	2.75399e-159	448.926	RPL12-C	ribosomal protein L12-C
AT3G29000	2.84164	2.38454e-09	5.222	AT3G29000	Calcium-binding EF-hand family protein
AT1G07170	2.84072	1.43476e-77	24.012	AT1G07170	PHF5-like protein
AT5G50335	2.82225	3.42152e-41	11.501	AT5G50335	hypothetical protein
AT3G12630	2.82116	2.05177e-117	62.273	SAP5	A20/AN1-like zinc finger family protein
AT2G23320	2.81867	1.87687e-82	13.064	WRKY15	WRKY DNA-binding protein 15
AT1G64720	2.81564	9.33374e-117	198.119	CP5	Polyketide cyclase/dehydrase and lipid transport superfamily protein
AT1G51200	2.81226	3.11794e-158	106.81	AT1G51200	A20/AN1-like zinc finger family protein
AT3G61580	2.80037	2.25543e-161	34.466	SLD1	Fatty acid/sphingolipid desaturase
AT5G61600	2.80029	1.33788e-07	22.14	ERF104	ethylene response factor 104
AT4G02440	2.79819	2.88521e-111	9.598	EID1	F-box family protein
AT5G54270	2.79516	9.50184e-81	783.268	LHCB3	light-harvesting chlorophyll B-binding protein 3
AT5G47890	2.79193	9.70294e-159	53.994	AT5G47890	NADH-ubiquinone oxidoreductase B8 subunit
AT2G37120	2.78808	1.50198e-95	19.572	AT2G37120	S1FA-like DNA-binding protein
AT4G09830	2.78227	2.61069e-148	20.718	AT4G09830	nuclear receptor family 2 group C protein
AT5G16110	2.77856	1.90728e-100	26.405	AT5G16110	hypothetical protein
AT1G23710	2.76764	1.2023e-12	5.418	AT1G23710	hypothetical protein (DUF1645)
AT1G72416	2.76458	5.01746e-38	10.75	AT1G72416	Chaperone DnaJ-domain superfamily protein
AT5G43150	2.76435	9.24603e-63	23.157	AT5G43150	elongation factor
AT5G21020	2.76333	7.50278e-170	98.686	AT5G21020	transmembrane protein
AT4G17085	2.76299	8.62841e-48	27.783	AT4G17085	Putative membrane lipoprotein
AT2G25510	2.75418	4.87457e-24	635.267	AT2G25510	transmembrane protein
AT1G75630	2.75383	3.32835e-102	86.166	AVA-P4	vacuolar H -pumping ATPase 16 kDa proteolipid subunit 4
AT5G05060	2.75124	3.77768e-136	22.714	AT5G05060	Cystatin/monellin superfamily protein
AT5G42110	2.7512	6.37065e-54	23.821	AT5G42110	hypothetical protein
AT3G62650	2.74805	4.517e-153	71.716	AT3G62650	hypothetical protein
AT3G15630	2.74784	1.49149e-35	46.632	AT3G15630	plant/protein
AT1G47395	2.74495	2.94067e-15	8.833	AT1G47395	hypothetical protein
AT4G24972	2.74205	3.30807e-112	16.903	TPD1	tapetum determinant 1
AT2G26355	2.74134	1.40163e-48	8.975	AT2G26355	Natural antisense transcript overlaps with AT2G26360
AT3G11110	2.73725	4.79146e-38	11.048	AT3G11110	RING/U-box superfamily protein
AT3G47965	2.73229	1.81746e-22	6.633	AT3G47965	hypothetical protein
AT4G34620	2.73137	4.01526e-46	819.195	SSR16	small subunit ribosomal protein 16
AT3G57320	2.7301	4.06035e-56	13.093	AT3G57320	threonine-tRNA ligase 2
AT1G76560	2.72886	4.51229e-32	5.436	CP12-3	CP12 domain-containing protein 3
AT3G23170	2.72701	1.28316e-18	16.041	AT3G23170	hypothetical protein
AT3G47470	2.72618	3.19708e-84	1017.47	LHCA4	light-harvesting chlorophyll-protein complex I subunit A4
AT4G22160	2.72615	3.11685e-36	7.265	AT4G22160	hypothetical protein
AT2G39570	2.72499	8.67754e-66	21.229	ACR9	ACT domain-containing protein
AT1G67910	2.72348	1.05355e-40	7.657	AT1G67910	hypothetical protein
AT4G31800	2.71479	3.34592e-16	6.157	WRKY18	WRKY DNA-binding protein 18
AT5G24800	2.71279	4.09631e-89	8.044	BZIP9	basic leucine zipper 9
AT2G27500	2.70254	1.78877e-43	9.871	AT2G27500	Glycosyl hydrolase superfamily protein
AT3G48490	2.7024	2.26899e-22	6.471	AT3G48490	hypothetical protein
AT3G52800	2.70086	1.22028e-53	23.213	AT3G52800	A20/AN1-like zinc finger family protein
AT1G17530	2.69897	8.28656e-84	14.628	TIM23-1	translocase of inner mitochondrial membrane 23
AT5G03455	2.69756	7.85298e-126	40.259	CDC25	Rhodanese/Cell cycle control phosphatase superfamily protein
AT4G09460	2.69246	8.36817e-53	6.104	MYB6	myb domain protein 6
AT1G53542	2.69214	1.73852e-07	41.582	AT1G53542	hypothetical protein
AT3G44798	2.68618	5.42399e-36	8.101	AT3G44798
AT4G38495	2.68372	4.37469e-42	11.89	AT4G38495	chromatin-remodeling complex subunit
AT2G33830	2.68363	2.69202e-170	315.969	AT2G33830	Dormancy/auxin associated family protein
AT3G60530	2.68354	2.32906e-89	19.028	GATA4	GATA transcription factor 4
AT2G17230	2.67868	5.82628e-48	15.51	EXL5	EXORDIUM like 5
AT3G54085	2.67707	9.28888e-26	7.717	AT3G54085	Yos1-like protein
AT4G32480	2.6716	2.16314e-12	7.727	AT4G32480	sugar phosphate exchanger, putative (DUF506)
AT3G46620	2.67038	1.70666e-11	12.529	RDUF1	zinc finger (C3HC4-type RING finger) family protein
AT2G43920	2.66525	2.55688e-50	5.786	HOL2	S-adenosyl-L-methionine-dependent methyltransferases superfamily protein
AT1G15400	2.65755	4.27273e-80	23.82	AT1G15400	hypothetical protein
AT5G24980	2.65227	4.68294e-43	31.72	AT5G24980	transmembrane protein
AT3G14100	2.65221	6.96059e-34	96.251	AT3G14100	RNA-binding (RRM/RBD/RNP motifs) family protein
AT5G66490	2.64437	3.51291e-50	14.333	AT5G66490	hypothetical protein
AT2G46600	2.64316	3.79883e-62	69.142	AT2G46600	Calcium-binding EF-hand family protein
AT3G57062	2.63857	9.27085e-57	21.469	AT3G57062	transmembrane protein
AT3G07870	2.6342	1.45625e-77	5.329	AT3G07870	F-box and associated interaction domains-containing protein
AT2G30020	2.63169	2.36654e-14	6.372	AT2G30020	Protein phosphatase 2C family protein
AT5G53300	2.62804	1.28208e-136	217.354	UBC10	ubiquitin-conjugating enzyme 10
AT3G53740	2.62706	4.37275e-135	256.313	AT3G53740	Ribosomal protein L36e family protein
AT4G29735	2.62478	9.28024e-104	44.792	AT4G29735	transmembrane protein
AT5G59820	2.6229	3.91723e-08	6.398	RHL41	C2H2-type zinc finger family protein
AT1G15930	2.62261	6.65764e-170	190.577	AT1G15930	Ribosomal protein L7Ae/L30e/S12e/Gadd45 family protein
AT2G29180	2.61794	4.21565e-91	63.503	AT2G29180	transmembrane protein
AT4G26960	2.61455	1.94022e-27	6.594	AT4G26960	hypothetical protein
AT5G56100	2.61052	2.65589e-33	10.125	AT5G56100	glycine-rich protein / oleosin
AT4G27130	2.60892	4.29578e-133	71.015	AT4G27130	Translation initiation factor SUI1 family protein
AT2G27402	2.60848	7.72822e-85	40.303	AT2G27402	plastid transcriptionally active protein
AT2G29980	2.60262	1.38066e-151	39.103	FAD3	fatty acid desaturase 3
AT3G52520	2.59061	6.44094e-11	5.89	AT3G52520	hypothetical protein
AT1G58235	2.58657	2.26587e-69	14.233	AT1G58235	hypothetical protein
AT5G60680	2.5865	5.91763e-40	33.739	AT5G60680	transcription initiation factor TFIID subunit (Protein of unknown function, DUF584)
AT4G01150	2.58306	2.03058e-54	750.152	AT4G01150	CURVATURE THYLAKOID 1A-like protein
AT3G54363	2.58302	6.34029e-07	8.377	AT3G54363	hypothetical protein
AT2G27720	2.58133	1.39263e-115	418.278	AT2G27720	60S acidic ribosomal protein family
AT1G04260	2.57784	2.05902e-47	8.707	MPI7	CAMV movement protein interacting protein 7
AT4G26710	2.5724	7.53331e-141	99.851	AT4G26710	ATPase, V0 complex, subunit E
AT3G62720	2.57202	1.12657e-53	5.409	XT1	xylosyltransferase 1
AT4G00560	2.56409	9.61509e-73	8.237	AT4G00560	NAD(P)-binding Rossmann-fold superfamily protein
AT3G12587	2.55067	5.99297e-60	26.759	AT3G12587	Oligosaccaryltransferase
AT5G48810	2.54765	5.42513e-82	124.245	CB5-D	cytochrome B5 isoform D
AT5G54980	2.54685	1.03022e-54	15.649	AT5G54980	Uncharacterized protein family (UPF0497)
AT3G47836	2.54648	2.43763e-74	44.615	AT3G47836	transmembrane protein
AT1G09070	2.54578	1.4927e-21	37.392	SRC2	soybean gene regulated by cold-2
AT3G52070	2.54456	2.30652e-44	12.38	AT3G52070	RNA/RNP complex-1-interacting phosphatase
AT5G25190	2.53655	4.65608e-38	8.234	ESE3	Integrase-type DNA-binding superfamily protein
AT5G61590	2.53378	5.84615e-62	46.768	AT5G61590	Integrase-type DNA-binding superfamily protein
AT1G19910	2.52725	3.46521e-55	158.981	AVA-P2	ATPase, F0/V0 complex, subunit C protein
AT3G01130	2.52696	1.37826e-64	51.93	AT3G01130	ATP synthase E chain
AT4G10340	2.52395	4.33788e-101	1347.7	LHCB5	light harvesting complex of photosystem II 5
AT1G51360	2.52385	5.46677e-42	7.716	DABB1	dimeric A/B barrel domainS-protein 1
AT3G61200	2.51255	5.08287e-92	26.774	AT3G61200	Thioesterase superfamily protein
AT1G02160	2.51141	1.01146e-76	22.35	AT1G02160	Cox19 family protein (CHCH motif)
AT2G19460	2.51015	2.2222e-31	8.329	AT2G19460	DUF3511 domain protein (DUF3511)
AT4G00165	2.50893	7.06739e-43	80.837	AT4G00165	Bifunctional inhibitor/lipid-transfer protein/seed storage 2S albumin superfamily protein
AT1G27100	2.50487	9.67318e-42	17.266	AT1G27100	Actin cross-linking protein
AT2G26500	2.50458	5.74723e-90	1206.98	AT2G26500	cytochrome b6f complex subunit (petM)
AT3G61100	2.50225	5.4347e-53	7.675	AT3G61100	Putative endonuclease or glycosyl hydrolase
AT1G72600	2.50144	0.000498162	6.643	AT1G72600	hydroxyproline-rich glycoprotein family protein
AT1G61520	2.50088	1.31398e-75	960.812	LHCA3	PSI type III chlorophyll a/b-binding protein
AT5G20500	2.5006	3.15967e-123	43.192	AT5G20500	Glutaredoxin family protein
AT5G10380	2.49554	1.03299e-40	9.252	RING1	RING/U-box superfamily protein
AT5G05440	2.49235	2.75265e-18	7.045	PYL5	Polyketide cyclase/dehydrase and lipid transport superfamily protein
AT1G69760	2.48959	1.60945e-47	11.836	AT1G69760	suppressor SRP40-like protein
AT1G27435	2.48839	4.4616e-49	35.074	AT1G27435	hypothetical protein
AT4G04692	2.48808	6.09456e-127	55.865	AT4G04692	pseudogene of expressed protein
AT1G72430	2.48769	2.60987e-55	43.079	AT1G72430	SAUR-like auxin-responsive protein family
AT4G09800	2.4874	3.06579e-158	140.739	RPS18C	S18 ribosomal protein
AT1G64230	2.48648	2.10187e-155	86.53	UBC28	ubiquitin-conjugating enzyme 28
AT1G29465	2.48586	3.26573e-37	14.454	AT1G29465	transmembrane protein
AT1G26665	2.48494	7.07286e-93	11.944	AT1G26665	Mediator complex, subunit Med10
AT5G19570	2.48468	1.34102e-33	10.681	AT5G19570	transmembrane protein
AT5G42825	2.48446	1.55227e-81	34.014	AT5G42825	hypothetical protein
AT5G57785	2.48396	6.21492e-34	19	AT5G57785	hypothetical protein
AT1G01990	2.48388	5.59791e-79	9.528	AT1G01990	hypothetical protein
AT4G23760	2.48378	3.24834e-45	13.802	AT4G23760	Cox19-like CHCH family protein
AT2G30930	2.4836	4.64178e-83	17.926	AT2G30930	hypothetical protein
AT3G27340	2.48326	1.18619e-64	13.006	AT3G27340	Myb domain protein
AT3G15900	2.47829	4.88498e-78	21.993	AT3G15900	homoserine O-acetyltransferase
AT5G66040	2.47822	8.80614e-66	114.909	STR16	sulfurtransferase protein 16
AT5G01015	2.4774	2.36971e-41	24.449	AT5G01015	transmembrane protein
AT1G13260	2.47725	8.08858e-18	12.527	RAV1	related to ABI3/VP1 1
AT3G12030	2.47602	2.14717e-27	5.833	AT3G12030	transmembrane/coiled-coil protein (Protein of unknown function DUF106, transmembrane)
AT4G03500	2.47337	7.9542e-39	11.375	AT4G03500	Ankyrin repeat family protein
AT3G48115	2.47216	1.91016e-47	13.637	AT3G48115
AT5G10750	2.471	1.44411e-57	5.072	AT5G10750	enhanced disease resistance-like protein (DUF1336)
AT2G46330	2.47012	1.33778e-67	78.617	AGP16	arabinogalactan protein 16
AT3G56020	2.467	2.27749e-43	300.715	AT3G56020	Ribosomal protein L41 family
AT2G19340	2.46325	4.05334e-22	5.474	AT2G19340	Oligosaccharyltransferase complex/magnesium transporter family protein
AT2G35470	2.46208	1.53191e-50	7.072	AT2G35470	ribosome maturation factor
AT1G54500	2.45977	6.23993e-68	159.83	AT1G54500	Rubredoxin-like superfamily protein
AT3G27030	2.45602	4.77563e-15	14.041	AT3G27030	transmembrane protein
AT1G13145	2.45384	1.3428e-18	6.513	AT1G13145	pseudogene of expressed protein
AT1G52300	2.45294	9.17409e-121	274.32	AT1G52300	Zinc-binding ribosomal protein family protein
AT4G11280	2.45186	1.51973e-08	5.482	ACS6	1-aminocyclopropane-1-carboxylic acid (acc) synthase 6
AT4G34881	2.45152	1.30437e-124	52.976	AT4G34881	transmembrane protein
AT1G22270	2.45138	1.39715e-29	25.385	AT1G22270	Trm112p-like protein
AT1G29418	2.44731	5.76421e-15	47.796	AT1G29418	transmembrane protein
AT5G64260	2.44515	1.95507e-25	13.456	EXL2	EXORDIUM like 2
AT1G52740	2.44393	5.25455e-97	66.556	HTA9	histone H2A protein 9
AT3G23000	2.44227	1.22783e-80	21.758	CIPK7	CBL-interacting protein kinase 7
AT1G20430	2.44084	1.30799e-51	22.53	AT1G20430	hypothetical protein
AT1G53170	2.43921	6.51438e-42	6.406	ERF8	ethylene response factor 8
AT3G16130	2.43761	8.67055e-47	30.58	ROPGEF13	RHO guanyl-nucleotide exchange factor 13
AT5G64880	2.43424	1.06647e-48	6.809	AT5G64880	transmembrane protein
AT1G50900	2.43158	8.4492e-86	104.34	GDC1	Ankyrin repeat family protein
AT5G03240	2.43121	1.06315e-107	170.669	UBQ3	polyubiquitin 3
AT1G11175	2.43092	1.14659e-19	5.069	AT1G11175
AT5G65207	2.43086	9.90765e-32	22.28	AT5G65207	hypothetical protein
AT4G15910	2.42899	3.30249e-12	26.073	DI21	drought-induced 21
AT1G50640	2.42888	2.2199e-98	16.313	ERF3	ethylene responsive element binding factor 3
AT5G58570	2.42726	7.40389e-36	13.044	AT5G58570	transmembrane protein
AT1G25560	2.42356	6.81229e-16	17.424	TEM1	AP2/B3 transcription factor family protein
AT5G40190	2.42261	5.27429e-78	16.042	AT5G40190	RNA ligase/cyclic nucleotide phosphodiesterase family protein
AT1G13380	2.42025	2.54286e-64	13.572	AT1G13380	sodium/hydrogen exchanger (DUF1218)
AT5G65495	2.41921	6.58506e-28	9.077	AT5G65495	hypothetical protein
AT2G24550	2.41853	2.01947e-26	11.327	AT2G24550	major centromere autoantigen B-like protein
AT3G11650	2.41811	6.42668e-37	5.139	NHL2	NDR1/HIN1-like 2
AT1G80440	2.41669	1.01842e-36	13.306	AT1G80440	Galactose oxidase/kelch repeat superfamily protein
AT4G29870	2.41585	5.69265e-61	28.069	AT4G29870	Oligosaccharyltransferase complex/magnesium transporter family protein
AT3G63390	2.41385	8.3087e-54	9.979	AT3G63390	hypothetical protein
AT1G73500	2.41334	6.42238e-14	8.331	MKK9	MAP kinase kinase 9
AT4G30440	2.41332	1.33852e-48	28.232	GAE1	UDP-D-glucuronate 4-epimerase 1
AT4G32020	2.41148	5.7467e-58	69.741	AT4G32020	serine/arginine repetitive matrix-like protein
AT5G16470	2.41072	1.14316e-74	89.587	AT5G16470	zinc finger (C2H2 type) family protein
AT3G54560	2.40924	4.67007e-103	30.78	HTA11	histone H2A 11
AT5G11070	2.40618	7.64856e-33	33.039	AT5G11070	hypothetical protein
AT4G38932	2.40469	1.54507e-17	27.987	AT4G38932	Natural antisense transcript overlaps with AT4G38930
AT5G07960	2.4002	7.66201e-69	15.6	AT5G07960	asterix-like protein
AT5G05710	2.3999	1.13371e-25	5.79	AT5G05710	Pleckstrin homology (PH) domain superfamily protein
AT3G47620	2.39945	1.86182e-72	8.966	TCP14	TEOSINTE BRANCHED, cycloidea and PCF (TCP) 14
AT2G40085	2.3979	7.1745e-13	5.572	AT2G40085	hypothetical protein
AT1G22890	2.39413	2.82644e-35	14.083	AT1G22890	transmembrane protein
AT3G07470	2.3924	7.0884e-135	30.126	AT3G07470	transmembrane protein, putative (Protein of unknown function, DUF538)
AT2G20260	2.39095	4.38349e-81	435.491	PSAE-2	photosystem I subunit E-2
AT1G07770	2.39047	6.15685e-133	276.488	RPS15A	ribosomal protein S15A
AT2G43290	2.39012	9.91251e-55	11.655	MSS3	Calcium-binding EF-hand family protein
AT1G02500	2.38844	2.5951e-151	82.014	SAM1	S-adenosylmethionine synthetase 1
AT4G15800	2.38648	3.01563e-49	28.118	RALFL33	ralf-like 33
AT1G79040	2.3862	2.80351e-54	2140.77	PSBR	photosystem II subunit R
AT4G33865	2.38385	6.90832e-52	339.614	AT4G33865	Ribosomal protein S14p/S29e family protein
AT5G64310	2.38113	2.68994e-60	26.708	AGP1	arabinogalactan protein 1
AT5G11740	2.3786	4.48609e-143	486.991	AGP15	arabinogalactan protein 15
AT1G27310	2.37639	1.57091e-109	56.328	NTF2A	nuclear transport factor 2A
AT5G46430	2.37551	3.80783e-144	219.62	AT5G46430	Ribosomal protein L32e
AT5G58090	2.37441	2.0576e-95	6.855	AT5G58090	O-Glycosyl hydrolases family 17 protein
AT2G27775	2.37308	1.71784e-51	12.514	AT2G27775	PPR containing protein
AT5G20740	2.37247	4.07263e-38	6.555	AT5G20740	Plant invertase/pectin methylesterase inhibitor superfamily protein
AT1G49240	2.37238	5.53136e-145	40.334	ACT8	actin 8
AT4G34150	2.37156	1.32689e-53	15.659	AT4G34150	Calcium-dependent lipid-binding (CaLB domain) family protein
AT3G59540	2.37081	9.82968e-75	234.738	AT3G59540	Ribosomal L38e protein family
AT3G47350	2.36917	4.90303e-80	10.668	HSD2	hydroxysteroid dehydrogenase 2
AT3G52400	2.36733	2.50825e-18	7.108	SYP122	syntaxin of plants 122
AT3G15820	2.36364	6.0789e-62	7.273	ROD1	phosphatidic acid phosphatase-related / PAP2-like protein
AT3G01520	2.36188	1.08232e-46	30.867	AT3G01520	Adenine nucleotide alpha hydrolases-like superfamily protein
AT2G33855	2.36107	8.25208e-39	35.467	AT2G33855	transmembrane protein
AT3G03160	2.35708	1.05105e-61	21.012	AT3G03160	B-cell receptor-associated-like protein
AT5G03285	2.35699	1.24651e-11	91.391	AT5G03285
AT1G13245	2.35435	1.38721e-41	24.772	RTFL17	ROTUNDIFOLIA like 17
AT3G61550	2.35383	5.77271e-42	7.869	AT3G61550	RING/U-box superfamily protein
AT4G40042	2.35116	1.69842e-20	7.289	AT4G40042	Microsomal signal peptidase 12 kDa subunit (SPC12)
AT2G29170	2.34812	1.30103e-14	16.051	AT2G29170	NAD(P)-binding Rossmann-fold superfamily protein
AT5G58110	2.34809	2.84071e-83	15.551	AT5G58110	chaperone binding / ATPase activator
AT3G09085	2.34787	1.01699e-24	5.724	AT3G09085	transmembrane protein (DUF962)
AT2G37600	2.34404	5.89649e-122	87.352	AT2G37600	Ribosomal protein L36e family protein
AT1G67195	2.34353	5.9001e-41	28.693	MIR414
AT5G53650	2.33123	2.11591e-33	20.425	AT5G53650	ABC transporter A family protein
AT3G44430	2.33034	3.95409e-66	12.935	AT3G44430	transmembrane protein
AT2G01090	2.32763	7.17907e-38	24.004	AT2G01090	Ubiquinol-cytochrome C reductase hinge protein
AT3G48140	2.3275	4.22362e-50	200.178	AT3G48140	B12D protein
AT2G20940	2.32619	1.59846e-26	6.709	AT2G20940	transmembrane protein, putative (DUF1279)
AT2G39675	2.32612	6.87677e-27	13.803	TAS1C
AT1G16916	2.32587	1.73919e-24	9.959	AT1G16916	transmembrane protein
AT5G23900	2.32549	2.10571e-120	89.235	AT5G23900	Ribosomal protein L13e family protein
AT1G03420	2.32459	1.33191e-58	13.995	Sadhu4-2	transposable_element_gene
AT3G07460	2.32402	2.37715e-121	36.623	AT3G07460	transmembrane protein, putative (Protein of unknown function, DUF538)
AT1G09415	2.32097	1.22266e-57	12.496	NIMIN-3	NIM1-interacting 3
AT1G06010	2.32006	8.13746e-40	11.75	AT1G06010	basic leucine zipper/W2 domain protein
AT5G57040	2.31993	1.57081e-100	45.557	AT5G57040	Lactoylglutathione lyase / glyoxalase I family protein
AT1G65980	2.31877	6.95139e-61	91.061	TPX1	thioredoxin-dependent peroxidase 1
AT1G79075	2.31842	2.06028e-14	169.876	AT1G79075
AT1G20050	2.31776	5.46685e-102	22.559	HYD1	C-8,7 sterol isomerase
AT1G10865	2.3172	1.24921e-43	16.257	AT1G10865	cytochrome C oxidase assembly factor
AT4G37610	2.31657	5.34647e-07	8.585	BT5	BTB and TAZ domain protein 5
AT2G47420	2.31408	1.76394e-93	10.587	DIM1A	Ribosomal RNA adenine dimethylase family protein
AT4G25225	2.31405	1.9739e-14	9.092	AT4G25225	transmembrane protein
AT1G64750	2.31369	2.04933e-65	68.802	DSS1(I)	deletion of SUV3 suppressor 1(I)
AT1G19960	2.31257	6.0524e-14	82.393	AT1G19960	transcription factor
AT5G19510	2.30793	2.50014e-95	189.688	AT5G19510	Translation elongation factor EF1B/ribosomal protein S6 family protein
AT3G62250	2.30755	1.4653e-84	320.743	UBQ5	ubiquitin 5
AT2G27385	2.30716	1.04713e-67	85.134	AT2G27385	Pollen Ole e 1 allergen and extensin family protein
AT2G45530	2.30543	2.78493e-43	6.18	AT2G45530	RING/U-box superfamily protein
AT4G32150	2.30476	1.18602e-102	24.651	VAMP711	vesicle-associated membrane protein 711
AT5G58375	2.30381	3.1024e-65	24.755	AT5G58375	Methyltransferase-related protein
AT4G17500	2.30343	1.65621e-13	7.7	ERF-1	ethylene responsive element binding factor 1
AT3G18800	2.301	1.07683e-39	9.157	AT3G18800	transmembrane protein
AT5G14840	2.2992	1.76869e-21	24.218	AT5G14840	pseudogene of hypothetical protein
AT3G61260	2.29845	6.11831e-88	36.406	AT3G61260	Remorin family protein
AT4G21860	2.29695	4.98052e-74	118.266	MSRB2	methionine sulfoxide reductase B 2
AT3G16720	2.29398	1.24383e-15	5.764	ATL2	TOXICOS EN LEVADURA 2
AT1G19240	2.28931	7.92157e-25	7.392	AT1G19240	transmembrane protein
AT2G31440	2.28598	1.87653e-48	9.356	AT2G31440	gamma-secretase subunit APH1-like protein
AT3G24100	2.28434	1.77195e-51	32.171	AT3G24100	Uncharacterized protein family SERF
AT1G80860	2.28284	7.95543e-59	14.735	PLMT	phospholipid N-methyltransferase
AT1G72645	2.28079	7.37541e-21	52.031	AT1G72645	transmembrane protein
AT1G30230	2.27666	5.5424e-75	144.579	eEF-1Bb1	translation elongation factor EF1B/ribosomal protein S6 family protein
AT5G18380	2.2764	1.18214e-138	483.803	AT5G18380	Ribosomal protein S5 domain 2-like superfamily protein
AT3G49790	2.27624	9.49133e-44	5.448	AT3G49790	Carbohydrate-binding protein
AT5G03545	2.27525	3.34931e-20	25.104	AT5G03545	expressed in response to phosphate starvation protein
AT4G16695	2.27229	8.49601e-44	17.393	AT4G16695	transmembrane protein
AT1G29785	2.27012	7.09276e-30	10.513	AT1G29785	Natural antisense transcript overlaps with AT1G29780
AT5G64920	2.26998	5.89589e-57	7.531	CIP8	COP1-interacting protein 8
AT5G04340	2.26992	1.98806e-08	6.541	ZAT6	6
AT5G07580	2.26574	2.547e-103	22.259	AT5G07580	ethylene-responsive transcription factor
AT5G67070	2.26565	3.01253e-77	53.813	RALFL34	ralf-like 34
AT5G18140	2.26213	1.65399e-74	9.12	AT5G18140	Chaperone DnaJ-domain superfamily protein
AT4G28240	2.25901	4.60698e-68	11.078	AT4G28240	Wound-responsive family protein
AT1G26670	2.25722	5.55083e-49	16.286	VTI1B	Vesicle transport v-SNARE family protein
AT4G40045	2.25597	1.25673e-54	12.362	AT4G40045	transmembrane protein
AT2G24945	2.25573	1.14759e-59	14.068	AT2G24945	transmembrane protein
AT1G70350	2.25566	4.6528e-34	10.504	AT1G70350	hypothetical protein
AT2G28400	2.25533	1.78084e-12	5.168	AT2G28400	senescence regulator (Protein of unknown function, DUF584)
AT1G74270	2.2531	4.4862e-94	90.505	AT1G74270	Ribosomal protein L35Ae family protein
AT1G29070	2.25247	1.12769e-78	306.869	AT1G29070	Ribosomal protein L34
AT2G26240	2.25229	7.60358e-57	23.476	AT2G26240	Transmembrane proteins 14C
AT4G17486	2.25107	2.86026e-66	8.176	AT4G17486	PPPDE putative thiol peptidase family protein
AT5G15802	2.24973	9.49708e-42	66.677	AT5G15802	chaperone
AT5G57080	2.24905	9.31997e-05	41.164	AT5G57080	transmembrane protein
AT2G45180	2.24601	5.12008e-77	656.306	AT2G45180	Bifunctional inhibitor/lipid-transfer protein/seed storage 2S albumin superfamily protein
AT5G13100	2.24588	1.5791e-56	7.437	AT5G13100	Gap junction beta-4 protein
AT5G24735	2.24443	3.19566e-69	53.086	AT5G24735
AT1G76860	2.24404	2.04397e-35	20.663	LSM3B	Small nuclear ribonucleoprotein family protein
AT5G22580	2.24332	3.13439e-31	62.096	AT5G22580	Stress responsive A/B Barrel Domain-containing protein
AT2G09990	2.24327	2.33584e-125	71.143	AT2G09990	Ribosomal protein S5 domain 2-like superfamily protein
AT2G15830	2.2427	1.64499e-17	8.461	AT2G15830	hypothetical protein
AT3G18740	2.2426	4.98477e-82	217.496	RLK902	Ribosomal protein L7Ae/L30e/S12e/Gadd45 family protein
AT1G26920	2.23732	5.99151e-83	14.322	AT1G26920	zinc finger CCHC domain protein
AT4G18400	2.23473	8.77208e-09	5.263	AT4G18400	hypothetical protein
AT4G27090	2.23432	2.14751e-101	440.625	AT4G27090	Ribosomal protein L14
AT4G24275	2.23387	2.67671e-17	5.136	AT4G24275	hypothetical protein
AT2G35820	2.2297	1.92121e-62	17.985	AT2G35820	ureidoglycolate hydrolase
AT4G33960	2.22787	9.17916e-25	16.544	AT4G33960	hypothetical protein
AT4G26530	2.22783	3.76685e-97	113.412	FBA5	Aldolase superfamily protein
AT1G67090	2.22617	1.69812e-80	8752.73	RBCS1A	ribulose bisphosphate carboxylase small chain 1A
AT1G09520	2.22606	6.5597e-43	6.388	AT1G09520	hypothetical protein
AT3G02790	2.2241	1.76089e-54	31.396	AT3G02790	zinc finger (C2H2 type) family protein
AT5G18790	2.22194	5.81472e-28	12.452	AT5G18790	Ribosomal protein L33 family protein
AT2G20725	2.21898	1.69632e-87	9.248	AT2G20725	CAAX amino terminal protease family protein
AT1G31812	2.21807	9.61682e-122	281.888	ACBP6	acyl-CoA-binding protein 6
AT3G44010	2.21757	7.66332e-77	207.467	AT3G44010	Ribosomal protein S14p/S29e family protein
AT5G27770	2.21685	1.37047e-105	109.516	AT5G27770	Ribosomal L22e protein family
AT3G61980	2.21426	2.9628e-25	5.356	AT3G61980	serine protease inhibitor, Kazal-type family protein
AT4G02380	2.21406	4.33643e-34	79.767	SAG21	senescence-associated gene 21
AT3G08940	2.21403	1.75855e-75	191.399	LHCB4.2	light harvesting complex photosystem II
AT1G55000	2.2128	3.19035e-60	14.806	AT1G55000	peptidoglycan-binding LysM domain-containing protein
AT1G64185	2.21166	7.99917e-15	5.341	AT1G64185	Lactoylglutathione lyase / glyoxalase I family protein
AT3G26980	2.21154	1.01018e-40	5.325	MUB4	membrane-anchored ubiquitin-fold protein 4 precursor
AT2G36130	2.21125	6.31378e-66	16.662	AT2G36130	Cyclophilin-like peptidyl-prolyl cis-trans isomerase family protein
AT1G21770	2.20946	3.63826e-61	53.958	AT1G21770	Acyl-CoA N-acyltransferases (NAT) superfamily protein
AT5G60670	2.20548	1.0194e-68	86.611	AT5G60670	Ribosomal protein L11 family protein
AT3G14600	2.20398	6.43849e-80	97.008	AT3G14600	Ribosomal protein L18ae/LX family protein
AT4G26400	2.20292	3.85426e-58	5.369	AT4G26400	RING/U-box superfamily protein
AT5G54145	2.2025	4.48714e-19	6.759	AT5G54145	hypothetical protein
AT5G47700	2.19959	7.01742e-35	164.814	AT5G47700	60S acidic ribosomal protein family
AT3G55310	2.19721	5.19696e-05	5.892	AT3G55310	NAD(P)-binding Rossmann-fold superfamily protein
AT2G47440	2.19598	2.42385e-51	7.041	AT2G47440	Tetratricopeptide repeat (TPR)-like superfamily protein
AT2G23090	2.19589	1.42812e-112	146.421	AT2G23090	Uncharacterized protein family SERF
AT4G18730	2.19557	1.65306e-122	138.444	RPL16B	ribosomal protein L16B
AT5G56670	2.19535	1.91565e-81	235.617	AT5G56670	Ribosomal protein S30 family protein
AT1G08770	2.19468	9.8395e-25	5.955	PRA1.E	prenylated RAB acceptor 1.E
AT5G59690	2.18949	3.50038e-66	171.155	AT5G59690	Histone superfamily protein
AT2G22425	2.18775	2.73013e-53	44.59	AT2G22425	Microsomal signal peptidase 12 kDa subunit (SPC12)
AT5G67510	2.18721	4.76525e-81	59.145	AT5G67510	Translation protein SH3-like family protein
AT4G31985	2.18646	1.54339e-95	278.688	AT4G31985	Ribosomal protein L39 family protein
AT3G06320	2.18553	6.24976e-41	19.627	AT3G06320	Ribosomal protein L33 family protein
AT2G19740	2.1843	3.37693e-82	87.675	AT2G19740	Ribosomal protein L31e family protein
AT4G12600	2.18408	4.76064e-57	54.433	AT4G12600	Ribosomal protein L7Ae/L30e/S12e/Gadd45 family protein
AT3G09500	2.18231	1.47122e-60	222.448	AT3G09500	Ribosomal L29 family protein
AT1G32310	2.18196	2.0612e-27	9.965	SAMBA	valine-tRNA ligase
AT3G09735	2.17898	3.27467e-46	35.639	AT3G09735	S1FA-like DNA-binding protein
AT5G62300	2.17726	2.22956e-89	164.171	AT5G62300	Ribosomal protein S10p/S20e family protein
AT5G15970	2.17644	1.41183e-51	415.954	KIN2	stress-responsive protein (KIN2) / stress-induced protein (KIN2) / cold-responsive protein (COR6.6) / cold-regulated protein (COR6.6)
AT3G17100	2.17516	2.01133e-75	11.718	AT3G17100	sequence-specific DNA binding transcription factor
AT1G73885	2.17419	2.89525e-72	149.054	AT1G73885	AT-rich interactive domain protein
AT5G27700	2.17093	3.34678e-75	182.814	AT5G27700	Ribosomal protein S21e
AT2G02100	2.17072	9.61874e-81	237.749	LCR69	low-molecular-weight cysteine-rich 69
AT5G05950	2.16985	8.31386e-40	13.516	MEE60	maternal effect embryo arrest 60
AT5G52960	2.16954	1.14975e-97	27.469	AT5G52960	tRNA dimethylallyltransferase
AT4G00100	2.16835	1.32508e-97	716.764	RPS13A	ribosomal protein S13A
AT3G59350	2.16727	1.97094e-63	8.788	AT3G59350	Protein kinase superfamily protein
AT1G69510	2.16695	9.77311e-79	24.105	AT1G69510	cAMP-regulated phosphoprotein 19-related protein
AT3G11770	2.16618	2.57186e-48	8.733	AT3G11770	Polynucleotidyl transferase, ribonuclease H-like superfamily protein
AT4G14615	2.16378	8.94377e-68	29.536	AT4G14615	sporulation-specific protein
AT3G55430	2.16304	6.05687e-45	7.383	AT3G55430	O-Glycosyl hydrolases family 17 protein
AT3G61470	2.16196	8.89385e-107	1147.49	LHCA2	photosystem I light harvesting complex protein
AT1G57540	2.1615	9.16553e-26	9.863	AT1G57540	40S ribosomal protein
AT3G50685	2.15924	7.8682e-86	61.956	AT3G50685	anti-muellerian hormone type-2 receptor
AT5G65660	2.15391	6.6822e-38	33.964	AT5G65660	hydroxyproline-rich glycoprotein family protein
AT2G42310	2.15305	8.89571e-56	45.837	AT2G42310	ESSS subunit of NADH:ubiquinone oxidoreductase (complex I) protein
AT1G56200	2.15172	3.89952e-75	80.618	EMB1303	embryo defective 1303
AT1G21500	2.15022	1.8058e-46	118.697	AT1G21500	hypothetical protein
AT5G02960	2.14918	2.30009e-92	361.964	AT5G02960	Ribosomal protein S12/S23 family protein
AT1G69890	2.14875	3.04831e-39	6.496	AT1G69890	actin cross-linking protein (DUF569)
AT3G12965	2.14802	7.26167e-43	70.034	AT3G12965
AT1G54580	2.14569	1.40667e-89	52.432	ACP2	acyl carrier protein 2
AT5G03850	2.14494	1.10648e-96	220.851	AT5G03850	Nucleic acid-binding, OB-fold-like protein
AT4G24805	2.14327	6.1837e-43	7.298	AT4G24805	S-adenosyl-L-methionine-dependent methyltransferases superfamily protein
AT5G08040	2.14252	5.1313e-74	77.692	TOM5	mitochondrial import receptor subunit TOM5-like protein
AT4G00150	2.14106	2.28368e-41	5.115	HAM3	GRAS family transcription factor
AT3G45030	2.13635	2.20609e-105	143.217	AT3G45030	Ribosomal protein S10p/S20e family protein
AT2G21185	2.1357	3.53152e-23	7.67	AT2G21185	transmembrane protein
AT1G35516	2.13423	5.89885e-73	17.724	AT1G35516	myb-like transcription factor family protein
AT2G05220	2.13228	2.27265e-77	107.286	AT2G05220	Ribosomal S17 family protein
AT2G20724	2.13216	2.95752e-46	30.742	AT2G20724	pseudogene of expressed protein
AT2G42540	2.12849	1.61676e-83	150.103	COR15A	cold-regulated 15a
AT1G78460	2.1273	1.11505e-82	46.621	AT1G78460	SOUL heme-binding family protein
AT4G13180	2.12683	9.55589e-39	10.241	AT4G13180	NAD(P)-binding Rossmann-fold superfamily protein
AT1G10030	2.12523	6.49876e-32	6.964	ERG28	ergosterol biosynthesis protein
AT1G68440	2.12375	3.01416e-20	8.514	AT1G68440	transmembrane protein
AT3G15450	2.1227	1.43965e-13	46.087	AT3G15450	aluminum induced protein with YGL and LRDR motifs
AT1G66180	2.12053	3.25253e-16	6.821	AT1G66180	Eukaryotic aspartyl protease family protein
AT1G12910	2.11998	3.5565e-56	7.032	ATAN11	Transducin/WD40 repeat-like superfamily protein
AT4G15780	2.11797	8.64495e-59	10.758	VAMP724	vesicle-associated membrane protein 724
AT2G34770	2.1178	2.10836e-79	15.061	FAH1	fatty acid hydroxylase 1
AT2G21580	2.11753	7.90063e-85	147.646	AT2G21580	Ribosomal protein S25 family protein
AT1G66820	2.11681	5.01273e-31	34.769	AT1G66820	glycine-rich protein
AT1G69252	2.11505	1.84135e-28	32.467	AT1G69252
AT2G29020	2.1147	2.10521e-55	39.683	AT2G29020	Rab5-interacting family protein
AT3G05810	2.11416	2.45145e-41	13.831	AT3G05810	IGR motif protein
AT3G17210	2.11337	1.73408e-73	70.104	HS1	heat stable protein 1
AT4G18100	2.10805	1.03549e-74	268.265	AT4G18100	Ribosomal protein L32e
AT4G40065	2.10725	5.45834e-29	6.052	AT4G40065
AT5G64130	2.10709	5.73222e-66	68.797	AT5G64130	cAMP-regulated phosphoprotein 19-related protein
AT3G13910	2.10675	6.34381e-19	8.857	AT3G13910	hypothetical protein (DUF3511)
AT1G01210	2.10629	1.55968e-30	8.208	AT1G01210	DNA-directed RNA polymerase, subunit M, archaeal
AT4G04830	2.10602	2.10779e-25	33.19	MSRB5	methionine sulfoxide reductase B5
AT1G68238	2.10518	1.3965e-34	35.982	AT1G68238	transmembrane protein
AT5G62900	2.10487	1.3196e-42	11.604	AT5G62900	basic-leucine zipper transcription factor K
AT2G40140	2.10471	2.44997e-14	8.755	CZF1	zinc finger (CCCH-type) family protein
AT3G50900	2.10432	8.9467e-17	5.407	AT3G50900	hypothetical protein
AT4G27990	2.10355	7.27421e-65	26.764	YLMG1-2	YGGT family protein
AT1G20460	2.10175	2.08084e-14	5.173	AT1G20460	NADH-ubiquinone oxidoreductase chain
AT1G27695	2.09411	1.19832e-31	14.258	AT1G27695	glycine-rich protein
AT1G14450	2.0935	4.88861e-45	44.895	AT1G14450	NADH dehydrogenase (ubiquinone)s
AT4G12970	2.09153	1.00602e-45	12.531	STOMAGEN	stomagen
AT5G17610	2.0904	4.66964e-41	10.748	AT5G17610	hypothetical protein
AT5G58650	2.0871	2.13441e-08	5.119	PSY1	plant peptide containing sulfated tyrosine 1
AT3G48030	2.08642	1.95722e-46	5.515	AT3G48030	hypoxia-responsive family protein / zinc finger (C3HC4-type RING finger) family protein
AT1G50732	2.08626	2.1654e-38	17.085	AT1G50732	transmembrane protein
AT2G02130	2.08601	3.19566e-69	96.398	LCR68	low-molecular-weight cysteine-rich 68
AT3G09200	2.08143	6.7571e-91	256.464	AT3G09200	Ribosomal protein L10 family protein
AT2G32090	2.08135	8.77875e-38	13.933	AT2G32090	Lactoylglutathione lyase / glyoxalase I family protein
AT3G17668	2.08013	8.35148e-20	6.869	ENA	DnaJ/Hsp40 cysteine-rich domain superfamily protein
AT3G06780	2.07868	8.59357e-34	6.103	AT3G06780	glycine-rich protein
AT1G10682	2.07746	1.88367e-40	19.36	AT1G10682
AT5G64140	2.07534	2.84314e-59	111.267	RPS28	ribosomal protein S28
AT1G72920	2.07315	4.71457e-06	6.713	AT1G72920	Toll-Interleukin-Resistance (TIR) domain family protein
AT2G17450	2.07004	7.76841e-38	14.475	RHA3A	RING-H2 finger A3A
AT2G36430	2.06943	9.31195e-58	5.827	AT2G36430	transmembrane protein, putative (DUF247)
AT4G36500	2.06746	2.00931e-55	29.582	AT4G36500	hypothetical protein
AT1G24170	2.06692	1.18111e-29	8.647	LGT9	Nucleotide-diphospho-sugar transferases superfamily protein
AT4G07825	2.06628	6.64733e-67	7.941	AT4G07825	transmembrane protein
AT3G24506	2.06623	1.89185e-38	15.707	AT3G24506	hypothetical protein
AT1G55152	2.06404	9.94841e-24	6.941	AT1G55152	hypothetical protein
AT3G47295	2.06065	1.33162e-31	17.902	AT3G47295	hypothetical protein
AT5G57887	2.05922	8.15913e-50	22.062	AT5G57887	transmembrane protein
AT1G56045	2.05875	1.21184e-72	370.865	AT1G56045	Ribosomal protein L41 family
AT1G74840	2.0577	3.27519e-51	11.046	AT1G74840	Homeodomain-like superfamily protein
AT3G28900	2.0573	2.40916e-97	109.932	AT3G28900	Ribosomal protein L34e superfamily protein
AT2G45820	2.05368	4.23119e-77	45.62	AT2G45820	Remorin family protein
AT5G09310	2.05295	8.67715e-28	9.484	AT5G09310	gamma-secretase subunit
AT1G29970	2.05222	4.74301e-45	13.735	RPL18AA	60S ribosomal protein L18A-1
AT3G57530	2.05191	3.32867e-29	5.65	CPK32	calcium-dependent protein kinase 32
AT3G62422	2.05163	1.54043e-43	9.564
AT3G62420	2.05136	1.51186e-43	9.562	BZIP53	basic region/leucine zipper motif 53
AT1G28330	2.0499	4.35547e-63	53.109	DYL1	dormancy-associated protein-like 1
AT5G10700	2.04933	6.88329e-20	5.468	AT5G10700	Peptidyl-tRNA hydrolase II (PTH2) family protein
AT1G33140	2.04756	3.97399e-59	207.262	PGY2	Ribosomal protein L6 family
AT2G28370	2.04671	4.68433e-68	11.196	AT2G28370	Uncharacterized protein family (UPF0497)
AT3G52590	2.0448	4.23557e-58	281.076	UBQ1	ubiquitin extension protein 1
AT4G36040	2.04296	1.05516e-33	16.553	J11	Chaperone DnaJ-domain superfamily protein
AT5G01530	2.04294	2.47647e-81	820.546	LHCB4.1	light harvesting complex photosystem II
AT1G74880	2.03987	1.14414e-70	74.444	NdhO	NAD(P)H:plastoquinone dehydrogenase complex subunit O
AT2G47690	2.03974	6.07197e-32	28.386	AT2G47690	NADH-ubiquinone oxidoreductase-like protein
AT5G17870	2.0385	4.74312e-86	284.156	PSRP6	plastid-specific 50S ribosomal protein 6
AT4G05070	2.03724	7.75512e-52	54.229	AT4G05070	Wound-responsive family protein
AT3G52105	2.03692	1.0033e-17	7.511	AT3G52105	DIS3-exonuclease-like protein
AT2G01755	2.03523	1.55741e-40	13.087	AT2G01755	hypothetical protein
AT3G61640	2.03262	1.17071e-28	14.641	AGP20	arabinogalactan protein 20
AT2G25210	2.03068	3.43973e-30	156.629	AT2G25210	Ribosomal protein L39 family protein
AT2G43810	2.03038	9.98048e-53	13.124	LSM6B	Small nuclear ribonucleoprotein family protein
AT2G43460	2.02991	8.79677e-53	195.296	AT2G43460	Ribosomal L38e protein family
AT3G15060	2.0271	1.2709e-28	5.395	RABA1g	RAB GTPase homolog A1G
AT5G63670	2.02667	5.294e-49	28.127	SPT42	SPT4 homolog 2
AT4G31510	2.02575	5.26559e-33	10.465	AT4G31510	major centromere autoantigen B-like protein
AT4G17460	2.02408	1.50178e-27	6.492	HAT1	Homeobox-leucine zipper protein 4 (HB-4) / HD-ZIP protein
AT5G01350	2.02408	2.78725e-49	42.248	AT5G01350	UvrABC system C protein
AT2G22500	2.02361	4.14647e-23	11.359	UCP5	uncoupling protein 5
AT5G13140	2.02115	3.35313e-76	29.57	AT5G13140	Pollen Ole e 1 allergen and extensin family protein
AT5G20570	2.01501	8.65592e-69	33.637	RBX1	RING-box 1
AT2G36930	2.01495	4.0766e-73	21.685	AT2G36930	zinc finger (C2H2 type) family protein
AT1G01100	2.01103	2.11081e-109	216.794	AT1G01100	60S acidic ribosomal protein family
AT4G16410	2.00953	1.20447e-34	100.779	AT4G16410	transmembrane protein
AT1G12310	2.00753	2.1378e-80	30.713	AT1G12310	Calcium-binding EF-hand family protein
AT2G33510	2.0069	1.42982e-29	5.446	AT2G33510	ATP-dependent RNA helicase
AT4G10100	2.00293	3.72205e-36	15.533	CNX7	co-factor for nitrate, reductase and xanthine dehydrogenase 7
AT1G50320	2.00095	4.26266e-53	67.102	THX	thioredoxin X
AT3G02700	2.00043	4.89035e-50	9.12	AT3G02700	NC domain-containing protein-like protein
AT5G40970	1.99694	1.87057e-16	7.98	AT5G40970	hypothetical protein (DUF 3339)
AT5G50810	1.99539	1.52417e-42	36.692	TIM8	translocase inner membrane subunit 8
AT5G57815	1.99522	1.09569e-43	30.148	AT5G57815	Cytochrome c oxidase, subunit Vib family protein
AT4G05150	1.99421	2.07636e-88	20.274	AT4G05150	Octicosapeptide/Phox/Bem1p family protein
AT5G18080	1.99154	0.000986722	10.281	SAUR24	SAUR-like auxin-responsive protein family
AT1G18010	1.99121	4.00081e-39	6.828	AT1G18010	Major facilitator superfamily protein
AT3G51500	1.99118	3.37626e-30	7.181	AT3G51500	hypothetical protein
AT1G75950	1.9905	7.044e-69	66.709	SKP1	S phase kinase-associated protein 1
AT1G10522	1.98901	6.5787e-28	18.688	PRIN2	Serine/Threonine-kinase
AT5G46250	1.98872	4.75756e-57	18.348	LARP6a	RNA-binding protein
AT1G77370	1.9882	1.36078e-38	16.309	AT1G77370	Glutaredoxin family protein
AT4G03030	1.98778	9.56523e-62	11.491	AT4G03030	Galactose oxidase/kelch repeat superfamily protein
AT2G27960	1.98756	4.09189e-54	19.227	CKS1	cyclin-dependent kinase-subunit 1
AT4G17870	1.98752	5.92346e-54	12.41	PYR1	Polyketide cyclase/dehydrase and lipid transport superfamily protein
AT3G63120	1.9849	4.48423e-50	8.806	CYCP1
AT5G58920	1.98425	3.30905e-54	12.719	AT5G58920	homeobox prospero protein
AT4G38800	1.98345	1.45035e-73	26.876	MTN1	methylthioadenosine nucleosidase 1
AT5G60340	1.9822	3.56278e-62	24.964	AAK6	P-loop containing nucleoside triphosphate hydrolases superfamily protein
AT1G01170	1.98217	1.2212e-71	38.851	AT1G01170	ozone-responsive stress-like protein (DUF1138)
AT1G60660	1.98145	6.13702e-33	12.81	CB5LP	cytochrome B5-like protein
AT5G20520	1.98005	7.88883e-63	7.321	WAV2	alpha/beta-Hydrolases superfamily protein
AT5G20700	1.97878	3.49027e-64	107.081	AT5G20700	senescence-associated family protein, putative (DUF581)
AT1G76020	1.97872	7.55245e-29	6.568	AT1G76020	Thioredoxin superfamily protein
AT1G47820	1.97823	2.62479e-16	7.06	AT1G47820	hypothetical protein
AT3G49910	1.97768	1.0194e-68	327.198	AT3G49910	Translation protein SH3-like family protein
AT2G36900	1.97603	2.81881e-30	6.586	MEMB11	membrin 11
AT4G20870	1.97525	8.10564e-58	9.956	FAH2	fatty acid hydroxylase 2
AT2G34860	1.97413	2.60638e-64	78.378	EDA3	DnaJ/Hsp40 cysteine-rich domain superfamily protein
AT4G18590	1.97299	8.39373e-49	18.751	AT4G18590	Nucleic acid-binding, OB-fold-like protein
AT5G47110	1.97111	4.36548e-67	101.447	LIL3:2	Chlorophyll A-B binding family protein
AT4G31720	1.96911	2.95656e-55	15.848	TAFII15	TBP-associated factor II 15
AT5G15320	1.96831	2.27337e-45	41.96	AT5G15320	ATP synthase E chain
AT3G53370	1.96768	3.19852e-22	7.737	AT3G53370	S1FA-like DNA-binding protein
AT2G41410	1.96766	6.62485e-34	33.707	AT2G41410	Calcium-binding EF-hand family protein
AT5G20650	1.96667	1.23853e-67	27.555	COPT5	copper transporter 5
AT5G13780	1.96492	9.27772e-77	31.141	AT5G13780	Acyl-CoA N-acyltransferases (NAT) superfamily protein
AT3G23805	1.96418	1.83554e-28	11.206	RALFL24	ralf-like 24
AT2G23310	1.96311	1.12387e-51	11.328	ATRER1C1	Rer1 family protein
AT1G23390	1.96261	4.34541e-37	25.506	AT1G23390	Kelch repeat-containing F-box family protein
AT3G11940	1.95375	5.37055e-63	171.668	RPS5A	ribosomal protein 5A
AT4G11240	1.95308	2.36813e-59	6.064	TOPP7	Calcineurin-like metallo-phosphoesterase superfamily protein
AT1G49245	1.95306	7.30749e-12	5.424	AT1G49245	Prefoldin chaperone subunit family protein
AT5G51400	1.95235	1.6621e-69	15.574	AT5G51400	PLAC8 family protein
AT4G31290	1.95099	3.96216e-75	17.198	AT4G31290	ChaC-like family protein
AT1G03870	1.95055	1.88095e-27	11.957	FLA9	FASCICLIN-like arabinoogalactan 9
AT2G33370	1.94999	7.59636e-61	76.302	AT2G33370	Ribosomal protein L14p/L23e family protein
AT5G40080	1.9499	4.18661e-16	16.648	AT5G40080	Mitochondrial ribosomal protein L27
AT2G37470	1.94835	5.34755e-69	28.454	AT2G37470	Histone superfamily protein
AT3G02080	1.94808	2.96292e-61	143.366	AT3G02080	Ribosomal protein S19e family protein
AT5G42900	1.94802	4.01292e-70	14.044	COR27	cold regulated protein 27
AT5G41520	1.94748	4.83013e-78	118.785	RPS10B	RNA binding Plectin/S10 domain-containing protein
AT3G18780	1.94468	4.35821e-74	121.38	ACT2	actin 2
AT3G11120	1.94428	1.57131e-77	524.445	AT3G11120	Ribosomal protein L41 family
AT2G24790	1.94333	8.30685e-80	52.555	COL3	CONSTANS-like 3
AT3G13175	1.94329	1.12598e-13	5.486	AT3G13175	transmembrane protein
AT4G33666	1.93593	5.33996e-34	23.588	AT4G33666	hypothetical protein
AT4G36780	1.9357	2.00606e-38	9.159	BEH2	BES1/BZR1 homolog 2
AT4G30650	1.93504	3.7026e-60	253.868	AT4G30650	Low temperature and salt responsive protein family
AT5G55160	1.9349	1.57967e-49	41.414	SUMO2	small ubiquitin-like modifier 2
AT2G47910	1.93381	3.89902e-60	20.609	CRR6	chlororespiratory reduction 6
AT5G11890	1.93301	1.50976e-37	6.051	EMB3135	harpin-induced protein
AT5G14240	1.93155	3.54299e-54	9.04	AT5G14240	Thioredoxin superfamily protein
AT2G16586	1.93106	1.81439e-12	7.517	AT2G16586	transmembrane protein
AT4G37300	1.92582	3.40551e-64	69.662	MEE59	maternal effect embryo arrest 59
AT3G60480	1.9216	1.5925e-18	7.811	AT3G60480	StAR lipid transfer-like protein
AT1G31580	1.9182	1.21653e-17	683.503	ECS1	ECS1
AT2G48070	1.91789	9.89202e-39	39.669	RPH1	resistance to phytophthora 1
AT3G22230	1.91683	4.47721e-65	151.228	AT3G22230	Ribosomal L27e protein family
AT5G64650	1.91637	4.10416e-32	9.242	AT5G64650	Ribosomal protein L17 family protein
AT4G28750	1.91601	3.87508e-49	623.823	PSAE-1	Photosystem I reaction centre subunit IV / PsaE protein
AT5G63030	1.91557	2.30912e-40	18.144	GRXC1	Thioredoxin superfamily protein
AT5G22875	1.91478	2.60285e-28	12.097	AT5G22875	transmembrane protein
AT5G06660	1.91456	6.30232e-47	8.266	AT5G06660	transmembrane/coiled-coil protein (Protein of unknown function DUF106, transmembrane)
AT5G06340	1.91003	6.57872e-59	27.311	NUDX27	nudix hydrolase homolog 27
AT3G61110	1.90666	9.17134e-63	181.694	RS27A	ribosomal protein S27
AT5G13190	1.90665	1.39409e-31	9.457	GILP	GSH-induced LITAF domain protein
AT3G06470	1.90443	1.14129e-33	5.811	AT3G06470	GNS1/SUR4 membrane protein family
AT5G01595	1.90366	8.15103e-22	15.767	AT5G01595	Natural antisense transcript overlaps with AT5G01600
AT4G16190	1.9031	3.51775e-64	105.893	AT4G16190	Papain family cysteine protease
AT2G26975	1.90203	8.8343e-41	24.335	COPT6	Ctr copper transporter family
AT3G60300	1.90175	1.43866e-60	9.584	AT3G60300	RWD domain-containing protein
AT2G37190	1.90143	6.91614e-64	113.596	AT2G37190	Ribosomal protein L11 family protein
AT4G27380	1.90044	1.61395e-47	15.295	AT4G27380	hypothetical protein
AT1G16920	1.89947	1.00827e-46	15.16	RABA1b	RAB GTPase homolog A1B
AT1G11545	1.89937	2.2973e-32	5.054	XTH8	xyloglucan endotransglucosylase/hydrolase 8
AT3G57785	1.89805	2.70946e-28	22.225	AT3G57785	ESSS subunit of NADH:ubiquinone oxidoreductase (complex I) protein
AT5G20885	1.89761	3.09592e-21	6.369	AT5G20885	RING/U-box superfamily protein
AT1G10230	1.89626	5.78145e-25	5.495	SK18	E3 ubiquitin ligase SCF complex subunit SKP1/ASK1 family protein
AT4G10810	1.89539	6.08334e-35	17.524	AT4G10810	hypothetical protein
AT4G37830	1.89532	5.3508e-43	117.227	AT4G37830	cytochrome c oxidase-like protein
AT2G22330	1.89415	3.06368e-56	6.887	CYP79B3	cytochrome P450, family 79, subfamily B, polypeptide 3
AT2G14910	1.89403	1.61616e-80	18.037	AT2G14910	MAR-binding filament-like protein
AT1G73790	1.89378	1.5756e-11	5.438	GIP2	mitotic-spindle organizing 1B-like protein (DUF3743)
AT4G02230	1.89291	1.89617e-53	53.081	AT4G02230	Ribosomal protein L19e family protein
AT4G35490	1.89178	3.90176e-50	31.286	MRPL11	mitochondrial ribosomal protein L11
AT4G35905	1.88937	3.84478e-19	7.33	AT4G35905	Trm112p-like protein
AT5G65575	1.889	4.76984e-17	5.194	AT5G65575	Natural antisense transcript overlaps with AT5G65580
AT5G01810	1.88839	2.83172e-20	6.06	CIPK15	CBL-interacting protein kinase 15
AT2G01590	1.88722	2.10916e-66	23.345	CRR3	chlororespiratory reduction 3
AT1G69620	1.88713	4.17253e-48	253.289	RPL34	ribosomal protein L34
AT5G20130	1.88512	5.30431e-71	28.618	AT5G20130	sulfate adenylyltransferase subunit
AT2G39000	1.8851	1.2014e-52	9.446	AT2G39000	Acyl-CoA N-acyltransferases (NAT) superfamily protein
AT1G77710	1.88447	1.58482e-63	64.176	CCP2	ubiquitin-fold modifier
AT2G47110	1.88379	5.64311e-85	205.013	UBQ6	ubiquitin 6
AT1G75690	1.88369	3.47551e-59	76.265	LQY1	DnaJ/Hsp40 cysteine-rich domain superfamily protein
AT5G04800	1.88256	1.63079e-72	51.984	AT5G04800	Ribosomal S17 family protein
AT4G38690	1.881	1.11746e-42	5.763	AT4G38690	PLC-like phosphodiesterases superfamily protein
AT2G40205	1.8803	2.92089e-06	237.324	AT2G40205	Ribosomal protein L41 family
AT3G05020	1.88	1.19219e-27	10.039	ACP1	acyl carrier protein 1
AT5G51550	1.87857	1.17715e-28	18.76	EXL3	EXORDIUM like 3
AT1G68260	1.87654	4.84101e-35	9.126	AT1G68260	Thioesterase superfamily protein
AT1G09690	1.87391	8.82874e-73	205.381	AT1G09690	Translation protein SH3-like family protein
AT5G47435	1.8727	3.26528e-67	12.941	AT5G47435	formyltetrahydrofolate deformylase
AT1G01730	1.87142	1.08021e-37	8.216	AT1G01730	hypothetical protein
AT1G48440	1.87044	3.47887e-43	29.978	AT1G48440	B-cell receptor-associated 31-like protein
AT1G36380	1.86988	6.07985e-24	6.402	AT1G36380	transmembrane protein
AT4G24210	1.86898	5.73935e-26	5.976	SLY1	F-box family protein
AT5G61440	1.86838	6.35071e-12	10.751	ACHT5	atypical CYS HIS rich thioredoxin 5
AT3G43980	1.86797	1.57154e-55	50.444	AT3G43980	Ribosomal protein S14p/S29e family protein
AT1G23860	1.8666	3.17716e-45	5.608	RSZ21	RS-containing zinc finger protein 21
AT1G48750	1.86545	5.23386e-12	6.955	AT1G48750	Bifunctional inhibitor/lipid-transfer protein/seed storage 2S albumin superfamily protein
AT3G11500	1.86373	5.3383e-44	16.962	AT3G11500	Small nuclear ribonucleoprotein family protein
AT1G70290	1.86234	1.78454e-16	5.427	TPS8	trehalose-6-phosphatase synthase S8
AT3G01740	1.86082	4.14234e-60	22.904	AT3G01740	Mitochondrial ribosomal protein L37
AT5G16060	1.86055	7.3443e-34	18.18	AT5G16060	Cytochrome c oxidase biogenesis protein Cmc1-like protein
AT3G48690	1.85974	3.60608e-54	43.437	CXE12	alpha/beta-Hydrolases superfamily protein
AT1G32210	1.85945	2.26373e-44	20.511	ATDAD1	Defender against death (DAD family) protein
AT4G15620	1.85705	2.85686e-33	9.773	AT4G15620	Uncharacterized protein family (UPF0497)
AT5G59140	1.85636	1.73873e-26	22.194	AT5G59140	BTB/POZ domain-containing protein
AT4G34265	1.85494	2.79057e-25	32.343	AT4G34265	hypothetical protein
AT5G23290	1.85456	8.25874e-37	11.374	PFD5	prefoldin 5
AT5G65410	1.85425	3.5869e-42	8.358	HB25	homeobox protein 25
AT2G02760	1.8536	3.10904e-78	34.489	UBC2	ubiquiting-conjugating enzyme 2
AT4G35980	1.85337	6.28071e-24	7.716	AT4G35980	hypothetical protein
AT2G05620	1.85174	1.05242e-44	40.831	PGR5	proton gradient regulation 5
AT5G20230	1.85012	5.9356e-07	13.916	BCB	blue-copper-binding protein
AT3G53430	1.85009	2.54792e-75	137.195	AT3G53430	Ribosomal protein L11 family protein
AT1G10590	1.8486	6.54109e-63	49.951	AT1G10590	Nucleic acid-binding, OB-fold-like protein
AT5G27430	1.84834	1.44427e-42	8.38	AT5G27430	Signal peptidase subunit
AT5G55290	1.84678	1.57893e-42	21.225	AT5G55290	ATPase, V0 complex, subunit E
AT5G28920	1.84586	2.79748e-62	6.467	AT5G28920	hypothetical protein
AT5G45010	1.84416	3.79742e-29	26.918	DSS1(V)	DSS1 homolog on chromosome V
AT2G21060	1.84378	3.31654e-33	12.623	GRP2B	glycine-rich protein 2B
AT5G06210	1.84328	2.4724e-27	12.006	AT5G06210	RNA binding (RRM/RBD/RNP motifs) family protein
AT1G06515	1.84236	3.27066e-29	6.103	AT1G06515	transmembrane protein, putative (DUF3317)
AT5G12240	1.84066	1.5618e-19	18.181	AT5G12240	octanoyltransferase
AT1G55330	1.84004	4.06269e-71	95.577	AGP21	arabinogalactan protein 21
AT1G77940	1.83956	5.18514e-51	153.672	AT1G77940	Ribosomal protein L7Ae/L30e/S12e/Gadd45 family protein
AT1G78020	1.8394	6.90536e-36	65.765	AT1G78020	senescence-associated family protein, putative (DUF581)
AT1G18060	1.83825	2.24729e-55	17.939	AT1G18060	microbial collagenase
AT2G14900	1.83719	8.50894e-12	5.44	AT2G14900	Gibberellin-regulated family protein
AT4G34760	1.83716	4.11138e-36	16.731	AT4G34760	SAUR-like auxin-responsive protein family
AT4G38920	1.83331	1.81266e-50	68.631	VHA-C3	vacuolar-type H[ ]-ATPase C3
AT2G34480	1.83318	3.80543e-48	197.577	AT2G34480	Ribosomal protein L18ae/LX family protein
AT3G06610	1.83153	5.33302e-50	19.148	AT3G06610	DNA-binding enhancer protein-like protein
AT3G49870	1.8315	5.29694e-58	15.959	ARLA1C	ADP-ribosylation factor-like A1C
AT2G19310	1.83102	1.14016e-43	36.043	AT2G19310	HSP20-like chaperones superfamily protein
AT2G36160	1.82957	1.13772e-56	110.502	AT2G36160	Ribosomal protein S11 family protein
AT5G59613	1.82788	4.81907e-42	128.446	AT5G59613	ATP synthase
AT1G27400	1.82767	1.36115e-78	105.876	AT1G27400	Ribosomal protein L22p/L17e family protein
AT1G63980	1.82734	2.06062e-68	12.964	AT1G63980	D111/G-patch domain-containing protein
AT5G53310	1.82591	1.97443e-41	8.247	AT5G53310	myosin heavy chain-like protein
AT5G38980	1.82561	8.67055e-47	178.728	AT5G38980	transmembrane protein
AT2G41100	1.82553	1.05274e-16	29.725	TCH3	Calcium-binding EF hand family protein
AT4G38490	1.82484	2.37779e-16	13.282	AT4G38490	transmembrane protein
AT5G51110	1.82479	5.75755e-60	109.621	AT5G51110	Transcriptional coactivator/pterin dehydratase
AT1G49140	1.82438	1.80279e-58	48.391	AT1G49140	NADH dehydrogenase ubiquinone 1 beta subcomplex subunit 10-B-like protein (Complex I subunit NDUFS6)
AT1G15250	1.82368	1.80791e-40	16.5	AT1G15250	Zinc-binding ribosomal protein family protein
AT1G51700	1.82149	2.40006e-20	5.515	DOF1	DOF zinc finger protein 1
AT4G35320	1.82113	4.55241e-19	7.282	AT4G35320	hypothetical protein
AT3G03070	1.82025	3.72593e-72	44.675	AT3G03070	NADH-ubiquinone oxidoreductase-like protein
AT5G55140	1.81883	1.17614e-27	7.855	AT5G55140	ribosomal protein L30 family protein
AT2G30000	1.81783	9.73436e-19	6.582	AT2G30000	PHF5-like protein
AT2G28910	1.81693	1.40354e-78	41.636	CXIP4	CAX interacting protein 4
AT2G15580	1.81641	2.73143e-49	17.251	AT2G15580	RING/U-box superfamily protein
AT4G27000	1.81597	1.56361e-66	26.45	ATRBP45C	RNA-binding (RRM/RBD/RNP motifs) family protein
AT2G27260	1.8143	1.25371e-24	5.199	AT2G27260	Late embryogenesis abundant (LEA) hydroxyproline-rich glycoprotein family
AT4G29905	1.81377	6.6235e-62	46.473	AT4G29905	hypothetical protein
AT3G27750	1.81369	2.663e-39	9.853	EMB3123	PPR containing protein
AT3G63160	1.81256	3.01199e-39	812.871	OEP6	outer envelope membrane protein
AT5G24570	1.81149	4.87865e-14	8.36	AT5G24570	hypothetical protein
AT5G11770	1.81059	1.20397e-53	43.694	AT5G11770	NADH-ubiquinone oxidoreductase 20 kDa subunit
AT5G66240	1.81015	1.51028e-56	11.366	AT5G66240	Transducin/WD40 repeat-like superfamily protein
AT4G09550	1.81012	3.01602e-21	11.075	GIP1	AtGCP3 interacting protein 1
AT4G13950	1.80969	6.05327e-13	6.361	RALFL31	ralf-like 31
AT3G12650	1.80781	5.2327e-24	6.567	AT3G12650	transmembrane protein
AT1G80180	1.80661	9.05931e-57	18.693	AT1G80180	hypothetical protein
AT2G36145	1.80628	4.93112e-45	37.149	AT2G36145	hypothetical protein
AT4G13615	1.80627	5.35138e-35	119.104	AT4G13615	Uncharacterized protein family SERF
AT2G25520	1.8061	5.99468e-55	20.634	AT2G25520	Drug/metabolite transporter superfamily protein
AT3G04230	1.80365	7.21072e-20	6.057	AT3G04230	Ribosomal protein S5 domain 2-like superfamily protein
AT4G34750	1.80296	2.34823e-19	5.477	AT4G34750	SAUR-like auxin-responsive protein family
AT1G53030	1.80243	3.52707e-15	9.604	AT1G53030	Cytochrome C oxidase copper chaperone (COX17)
AT2G33250	1.8024	5.75225e-41	7.239	AT2G33250	transmembrane protein
AT5G64280	1.80114	2.5017e-44	9.311	DiT2.2	dicarboxylate transporter 2.2
AT1G17200	1.80009	3.13241e-41	22.34	AT1G17200	Uncharacterized protein family (UPF0497)
AT3G53470	1.79946	4.42529e-40	19.011	AT3G53470	2,3-bisphosphoglycerate-independent phosphoglycerate mutase
AT1G01725	1.79892	1.07082e-08	5.483	AT1G01725	adenylosuccinate synthetase
AT2G32650	1.79855	4.54005e-65	50.354	AT2G32650	RmlC-like cupins superfamily protein
AT5G46020	1.7982	9.60617e-21	127.899	AT5G46020	28 kDa heat/acid-stable phosphoprotein-like protein
AT5G26880	1.79605	1.37011e-38	22.766	AGL26	tRNA (cytidine(34)-2'-O)-methyltransferase
AT5G56710	1.79563	1.2225e-66	205.535	AT5G56710	Ribosomal protein L31e family protein
AT1G76490	1.79546	6.89558e-44	30.229	HMG1	hydroxy methylglutaryl CoA reductase 1
AT1G12440	1.79451	4.32178e-68	23.243	AT1G12440	A20/AN1-like zinc finger family protein
AT4G30660	1.79359	1.59703e-30	67.373	AT4G30660	Low temperature and salt responsive protein family
AT1G12810	1.79344	1.28751e-32	11.402	AT1G12810	proline-rich family protein
AT1G71865	1.79159	4.2808e-19	5.812	AT1G71865	PyrD
AT3G63420	1.79138	1.84058e-25	12.668	GG1	Ggamma-subunit 1
AT3G03920	1.78829	1.45886e-34	36.837	AT3G03920	H/ACA ribonucleoprotein complex, subunit Gar1/Naf1 protein
AT3G23490	1.78807	1.34569e-57	21.092	CYN	cyanase
AT3G59650	1.78767	8.27007e-28	8	AT3G59650	mitochondrial ribosomal protein L51/S25/CI-B8 family protein
AT4G32030	1.78579	4.32565e-31	7.286	AT4G32030	hypothetical protein
AT4G13200	1.78427	9.22679e-70	25.567	AT4G13200	hypothetical protein
AT3G16310	1.78407	3.06486e-43	6.133	AT3G16310	mitotic phosphoprotein N' end (MPPN) family protein
AT3G46040	1.78324	8.02757e-76	46.679	RPS15AD	ribosomal protein S15A D
AT3G04880	1.78293	6.94754e-32	7.78	DRT102	DNA-damage-repair/toleration protein (DRT102)
AT1G04240	1.7827	3.02552e-31	5.637	SHY2	AUX/IAA transcriptional regulator family protein
AT2G47380	1.78212	6.08927e-23	50.108	AT2G47380	Cytochrome c oxidase subunit Vc family protein
AT2G23120	1.78198	5.66e-26	45.981	AT2G23120	Late embryogenesis abundant protein, group 6
AT5G22210	1.78016	2.08541e-12	15.183	AT5G22210	aspartyl/glutamyl-tRNA (Asn/Gln) amidotransferase subunit B
AT3G04400	1.77816	1.25015e-44	314.632	emb2171	Ribosomal protein L14p/L23e family protein
AT2G20120	1.77752	2.76894e-35	7.551	COV1	CONTINUOUS VASCULAR RING protein (DUF502)
AT2G15910	1.77698	1.54899e-39	16.638	AT2G15910	CSL zinc finger domain-containing protein
AT2G43550	1.77651	5.51754e-37	67.526	AT2G43550	scorpion toxin-like knottin superfamily protein
AT3G46600	1.77625	4.36537e-18	8.937	AT3G46600	GRAS family transcription factor
AT1G22885	1.77485	7.1209e-15	8.773	AT1G22885	transmembrane protein
AT5G09770	1.77466	6.70496e-39	14.995	AT5G09770	Ribosomal protein L17 family protein
AT2G31090	1.77387	3.11841e-18	9.824	AT2G31090	transmembrane protein
AT2G17240	1.7732	3.89749e-75	80.002	AT2G17240	arginine/serine-rich-like splicing factor
AT3G42150	1.77034	1.41702e-23	10.963	AT3G42150	transmembrane protein
AT2G18390	1.76982	5.41161e-32	7.326	TTN5	ADP-ribosylation factor family protein
AT5G58430	1.76779	1.73885e-20	5.379	EXO70B1	exocyst subunit exo70 family protein B1
AT3G02560	1.76753	1.34221e-70	68.668	AT3G02560	Ribosomal protein S7e family protein
AT4G25050	1.76701	1.79459e-54	179.875	ACP4	acyl carrier protein 4
AT5G50460	1.76682	7.87701e-53	68.606	AT5G50460	secE/sec61-gamma protein transport protein
AT5G56550	1.76569	1.15439e-07	20.385	OXS3	oxidative stress 3
AT2G23810	1.76423	7.30076e-19	17.928	TET8	tetraspanin8
AT1G73530	1.76393	4.12512e-56	16.439	AT1G73530	RNA-binding (RRM/RBD/RNP motifs) family protein
AT3G53850	1.76362	8.3553e-30	6.851	AT3G53850	Uncharacterized protein family (UPF0497)
AT4G01850	1.76174	2.09847e-49	48.731	SAM-2	S-adenosylmethionine synthetase 2
AT3G54920	1.7612	2.02705e-34	12.685	PMR6	Pectin lyase-like superfamily protein
AT1G45170	1.76075	1.43932e-21	51.609	AT1G45170	outer envelope pore 24B-like protein
AT1G52720	1.76046	6.6674e-36	12.24	AT1G52720	hypothetical protein
AT1G53035	1.75992	1.94561e-17	6.38	AT1G53035	transmembrane protein
AT4G32680	1.75891	2.59414e-28	5.028	AT4G32680	transmembrane protein
AT2G27710	1.75869	4.76792e-83	228.251	AT2G27710	60S acidic ribosomal protein family
AT3G25717	1.75726	1.29434e-32	13.247	RTFL16	ROTUNDIFOLIA like 16
AT5G19240	1.75669	7.98572e-11	15.05	AT5G19240	Glycoprotein membrane precursor GPI-anchored
AT3G21055	1.75657	1.59703e-53	843.699	PSBTN	photosystem II subunit T
AT1G67430	1.75527	5.84831e-67	256.528	AT1G67430	Ribosomal protein L22p/L17e family protein
AT1G76100	1.7545	4.62652e-56	65.833	PETE1	plastocyanin 1
AT4G01950	1.75283	2.80061e-31	5.502	GPAT3	glycerol-3-phosphate acyltransferase 3
AT1G04480	1.75267	1.65229e-33	122.895	AT1G04480	Ribosomal protein L14p/L23e family protein
AT5G11340	1.75208	1.1678e-37	10.625	AT5G11340	Acyl-CoA N-acyltransferases (NAT) superfamily protein
AT5G44340	1.75186	4.85841e-75	66.63	TUB4	tubulin beta chain 4
AT5G21940	1.75185	2.04995e-12	32.811	AT5G21940	hybrid signal transduction histidine kinase M-like protein
AT5G24460	1.75025	2.28828e-33	7.42	AT5G24460	RING-H2 zinc finger protein
AT2G30270	1.74981	4.6804e-30	6.641	AT2G30270	LURP-one-like protein (DUF567)
AT5G42190	1.74919	8.11643e-62	21.53	AT5G42190	E3 ubiquitin ligase SCF complex subunit SKP1/ASK1 family protein
AT5G59440	1.74848	1.43532e-28	5.335	ZEU1	P-loop containing nucleoside triphosphate hydrolases superfamily protein
AT4G32240	1.74789	4.96404e-25	27.894	AT4G32240	hypothetical protein
AT5G46780	1.74669	6.27485e-22	5.635	AT5G46780	VQ motif-containing protein
AT4G16500	1.74655	5.1376e-30	14.731	AT4G16500	Cystatin/monellin superfamily protein
AT1G68220	1.74493	1.13202e-37	12.921	AT1G68220	aerobic coproporphyrinogen-III oxidase (DUF1218)
AT1G22140	1.74426	7.17485e-28	16.584	AT1G22140	zinc finger CCCH domain protein
AT5G41560	1.73994	4.20891e-17	9.209	AT5G41560	DET1 complexing ubiquitin ligase
AT4G34670	1.73943	1.86408e-64	108.149	AT4G34670	Ribosomal protein S3Ae
AT5G65220	1.73894	6.45643e-42	200.207	AT5G65220	Ribosomal L29 family protein
AT1G69700	1.73887	1.3511e-31	9.444	HVA22C	HVA22 homologue C
AT4G26480	1.73816	6.24991e-37	10.496	AT4G26480	RNA-binding KH domain-containing protein
AT5G02610	1.73737	3.74528e-27	71.866	AT5G02610	Ribosomal L29 family protein
AT4G15770	1.73726	1.27684e-48	18.076	AT4G15770	RNA binding protein
AT5G49550	1.73623	2.47456e-14	8.574	BLOS2	biogenesis of lysosome organelles complex 1 subunit-like protein
AT4G30220	1.73594	1.11746e-42	188.111	RUXF	small nuclear ribonucleoprotein F
AT4G39300	1.73504	4.97016e-24	8.137	AT4G39300	envelope glycoprotein
AT4G33640	1.73431	5.8519e-43	19.095	AT4G33640	costars family protein
AT4G23400	1.73425	4.34855e-42	28.292	PIP1
AT1G71480	1.73398	9.10408e-41	14.212	AT1G71480	Nuclear transport factor 2 (NTF2) family protein
AT1G72750	1.73245	2.82752e-57	17.69	TIM23-2	translocase inner membrane subunit 23-2
AT4G08685	1.73157	6.54233e-42	19.23	SAH7	Pollen Ole e 1 allergen and extensin family protein
AT4G21620	1.73018	1.12837e-38	66.123	AT4G21620	glycine-rich protein
AT1G72630	1.72899	1.05383e-20	6.466	ELF4-L2	ELF4-like 2
AT1G33120	1.72811	9.34505e-63	130.909	AT1G33120	Ribosomal protein L6 family
AT1G61790	1.725	4.92792e-57	21.994	AT1G61790	Oligosaccharyltransferase complex/magnesium transporter family protein
AT4G09890	1.72468	1.15139e-24	12.897	AT4G09890	mediator of RNA polymerase II transcription subunit, putative (DUF3511)
AT1G08110	1.72387	5.35299e-41	156.483	AT1G08110	lactoylglutathione lyase family protein / glyoxalase I family protein
AT1G47278	1.72378	3.34651e-26	7.831	AT1G47278	hypothetical protein
AT1G72030	1.72345	1.75361e-37	6.959	AT1G72030	Acyl-CoA N-acyltransferases (NAT) superfamily protein
AT2G44310	1.72262	3.08753e-53	45.577	AT2G44310	Calcium-binding EF-hand family protein
AT2G18280	1.72214	1.03865e-54	10.157	TLP2	tubby like protein 2
AT1G55805	1.72164	6.37711e-33	11.612	AT1G55805	BolA-like family protein
AT2G46220	1.72147	3.4494e-53	28.834	AT2G46220	DUF2358 family protein (DUF2358)
AT2G44120	1.72107	3.46937e-78	75.118	AT2G44120	Ribosomal protein L30/L7 family protein
AT3G07790	1.72099	3.93015e-44	5.881	AT3G07790	DGCR14-like protein
AT1G08360	1.72092	1.41604e-61	104.766	AT1G08360	Ribosomal protein L1p/L10e family
AT5G54580	1.72059	6.04408e-20	12.751	AT5G54580	RNA-binding (RRM/RBD/RNP motifs) family protein
AT5G23040	1.71995	1.18112e-63	39.92	CDF1	cell growth defect factor-like protein (DUF3353)
AT1G51402	1.71676	7.53618e-15	96.795	AT1G51402	hypothetical protein
AT3G58700	1.71674	3.78317e-27	118.201	AT3G58700	Ribosomal L5P family protein
AT5G05250	1.71562	1.34691e-20	7.652	AT5G05250	hypothetical protein
AT1G42990	1.71527	6.78024e-15	5.996	BZIP60	basic region/leucine zipper motif 60
AT2G21660	1.71459	1.4032e-52	1717.4	GRP7	cold, circadian rhythm, and rna binding 2
AT1G05720	1.71299	6.946e-26	6.081	AT1G05720	selenoprotein family protein
AT1G33810	1.71248	1.10502e-52	36.312	AT1G33810	zinc finger/BTB domain protein
AT3G55770	1.712	1.81179e-38	22.935	WLIM2b	GATA type zinc finger transcription factor family protein
AT4G19390	1.71189	7.43189e-35	9.322	AT4G19390	Uncharacterized protein family (UPF0114)
AT5G65580	1.71118	2.73643e-06	10.509	AT5G65580	transmembrane protein
AT3G22680	1.70751	4.59332e-20	6.989	RDM1	RNA-DIRECTED DNA METHYLATION 1
AT5G48335	1.7067	4.7824e-35	14.772	AT5G48335	hypothetical protein
AT1G78150	1.70403	3.79885e-53	9.421	AT1G78150	N-lysine methyltransferase
AT1G71730	1.70302	1.31675e-45	11.064	AT1G71730	hypothetical protein
AT2G46505	1.70192	2.93326e-38	23.982	SDH4	succinate dehydrogenase subunit 4
AT5G67250	1.70142	9.52445e-27	5.445	SKIP2	SKP1/ASK1-interacting protein 2
AT1G66890	1.70083	3.88747e-17	7.51	AT1G66890	50S ribosomal-like protein
AT1G07070	1.70025	3.36397e-37	21.604	AT1G07070	Ribosomal protein L35Ae family protein
AT2G18270	1.69954	1.15137e-07	46.328	AT2G18270	hypothetical protein
AT3G07560	1.69924	1.84432e-49	20.123	PEX13	peroxin 13
AT2G41840	1.69856	1.37203e-56	159.645	AT2G41840	Ribosomal protein S5 family protein
AT2G36170	1.69702	2.78669e-50	77.642	AT2G36170	60S ribosomal protein L40-1
AT4G14430	1.69505	9.64882e-42	14.59	IBR10	indole-3-butyric acid response 10
AT3G16770	1.69504	5.9547e-26	21.398	EBP	ethylene-responsive element binding protein
AT2G45160	1.6944	2.15355e-39	7.866	HAM1	GRAS family transcription factor
AT2G36000	1.69394	5.05958e-53	15.1	EMB3114	Mitochondrial transcription termination factor family protein
AT5G51960	1.69312	2.06933e-19	9.55	AT5G51960	complex 1 protein, LYR family protein
AT3G22210	1.69302	1.19931e-27	94.471	AT3G22210	transmembrane protein
AT2G42220	1.69228	2.29542e-59	54.399	AT2G42220	Rhodanese/Cell cycle control phosphatase superfamily protein
AT5G18850	1.68937	5.70692e-19	9.326	AT5G18850	Low-density receptor-like protein
AT1G75810	1.68926	3.10344e-12	5.441	AT1G75810	transmembrane protein
AT4G31310	1.68907	4.10113e-37	8.53	AT4G31310	AIG2-like (avirulence induced gene) family protein
AT3G02770	1.68771	2.82024e-36	12.234	AT3G02770	Ribonuclease E inhibitor RraA/Dimethylmenaquinone methyltransferase
AT2G39010	1.68426	1.63101e-52	72.56	PIP2E	plasma membrane intrinsic protein 2E
AT4G04780	1.68264	1.09612e-16	6.424	MED21	mediator 21
AT1G75800	1.68062	3.38686e-56	13.524	AT1G75800	Pathogenesis-related thaumatin superfamily protein
AT5G18800	1.68001	2.50477e-45	33.489	AT5G18800	Cox19-like CHCH family protein
AT4G31560	1.67841	1.29617e-23	32.273	HCF153	high chlorophyll fluorescence 153
AT1G79850	1.67746	6.23554e-38	209.244	RPS17	ribosomal protein S17
AT1G29395	1.67691	7.96385e-38	24.039	COR413IM1	COLD REGULATED 314 INNER MEMBRANE 1
AT4G37660	1.67612	1.72638e-12	8.103	AT4G37660	Ribosomal protein L12/ ATP-dependent Clp protease adaptor protein ClpS family protein
AT1G48300	1.67571	9.90866e-45	35.114	DGAT3	diacylglycerol acyltransferase
AT2G37340	1.67545	4.78798e-56	15.001	RS2Z33	arginine/serine-rich zinc knuckle-containing protein 33
AT1G52347	1.67437	1.02417e-10	5.693	AT1G52347
AT3G63410	1.67357	3.36051e-75	88.656	APG1	S-adenosyl-L-methionine-dependent methyltransferases superfamily protein
AT1G16170	1.67355	2.23467e-21	8.343	AT1G16170	ephrin-A3 protein
AT1G15390	1.67314	1.87939e-46	12.64	PDF1A	peptide deformylase 1A
AT3G06750	1.67177	8.69704e-29	15.093	AT3G06750	hydroxyproline-rich glycoprotein family protein
AT2G02050	1.67133	3.89793e-54	31.185	AT2G02050	NADH-ubiquinone oxidoreductase B18 subunit
AT3G62790	1.67046	8.39581e-41	27.435	AT3G62790	NADH-ubiquinone oxidoreductase-like protein
AT1G06640	1.67044	2.37881e-31	15.555	AT1G06640	2-oxoglutarate (2OG) and Fe(II)-dependent oxygenase superfamily protein
AT1G21930	1.66884	1.59532e-21	12.504	AT1G21930	transmembrane protein
AT1G06460	1.66852	9.34974e-62	44.538	ACD32.1	alpha-crystallin domain 32.1
AT3G13674	1.66836	8.98019e-08	38.269	AT3G13674	hypothetical protein
AT3G56360	1.66792	3.52266e-29	33.296	AT3G56360	hypothetical protein
AT4G08280	1.667	2.78651e-28	17.215	AT4G08280	Thioredoxin superfamily protein
AT1G21830	1.66223	1.84484e-23	5.56	AT1G21830	hypothetical protein
AT5G67260	1.66158	5.35299e-41	6.502	CYCD3
AT1G03600	1.66103	4.51735e-36	124.286	PSB27	photosystem II family protein
AT2G38540	1.65953	2.56442e-35	457.539	LP1	lipid transfer protein 1
AT5G52370	1.65871	1.03643e-33	7.675	AT5G52370	28S ribosomal S34 protein
AT5G45490	1.65842	2.27105e-52	8.944	AT5G45490	P-loop containing nucleoside triphosphate hydrolases superfamily protein
AT3G05880	1.65797	2.13921e-49	169.583	RCI2A	Low temperature and salt responsive protein family
AT5G11630	1.65726	5.38668e-18	5.476	NOXY2	hypothetical protein
AT5G28060	1.65447	2.38036e-38	105.72	AT5G28060	Ribosomal protein S24e family protein
AT3G19508	1.65373	5.94611e-11	5.565	AT3G19508	complex 1 protein, LYR family protein
AT1G53560	1.65347	1.16433e-29	15.336	AT1G53560	Ribosomal protein L18ae family
AT3G52560	1.65051	2.70843e-56	31.638	UEV1D-4	ubiquitin E2 variant 1D-4
AT1G02870	1.64999	1.94899e-31	9.355	AT1G02870	nucleolar-like protein
AT2G04900	1.64942	2.87509e-33	23.335	AT2G04900	hypothetical protein
AT2G02510	1.64913	9.39299e-33	31.044	AT2G02510	NADH dehydrogenase (ubiquinone)s
AT4G17730	1.64901	9.61517e-36	6.085	SYP23	syntaxin of plants 23
AT2G07340	1.64843	5.05555e-34	14.323	PFD1	PREFOLDIN 1
AT5G23740	1.64759	7.23073e-39	94.337	RPS11-BETA	ribosomal protein S11-beta
AT4G26840	1.64743	7.404e-49	41.644	SUMO1	small ubiquitin-like modifier 1
AT2G36060	1.64413	9.9184e-52	19.344	MMZ3	MMS ZWEI homologue 3
AT5G65480	1.64363	7.5314e-40	13.35	AT5G65480	hypothetical protein
AT5G20090	1.64351	4.59536e-48	26.246	AT5G20090	Uncharacterized protein family (UPF0041)
AT5G57290	1.64295	1.41253e-36	126.903	AT5G57290	60S acidic ribosomal protein family
AT5G64350	1.64201	3.89338e-41	58.551	FKBP12	FK506-binding protein 12
AT2G42530	1.64183	4.88507e-55	127.273	COR15B	cold regulated 15b
AT1G74970	1.64105	2.8941e-58	86.867	RPS9	ribosomal protein S9
AT1G49410	1.63938	3.00958e-40	29.909	TOM6	translocase of the outer mitochondrial membrane 6
AT5G06320	1.6385	2.34274e-12	28.569	NHL3	NDR1/HIN1-like 3
AT5G17280	1.63648	3.0844e-29	15.155	AT5G17280	oxidoreductase-like protein, amino-terminal protein
AT5G42850	1.63596	1.42248e-26	24.895	AT5G42850	Thioredoxin superfamily protein
AT4G21110	1.6347	5.32092e-38	11.853	AT4G21110	G10 family protein
AT2G23930	1.6346	5.5524e-17	70.869	SNRNP-G	Putative small nuclear ribonucleoprotein G
AT5G47030	1.63316	7.72519e-47	66.23	AT5G47030	ATPase, F1 complex, delta/epsilon subunit
AT5G53560	1.6308	4.38532e-37	53.489	CB5-E	cytochrome B5 isoform E
AT5G01650	1.63007	2.47794e-37	37.678	AT5G01650	Tautomerase/MIF superfamily protein
AT4G12917	1.62941	3.51037e-20	12.551	AT4G12917
AT2G38310	1.62855	3.47142e-12	9.327	PYL4	PYR1-like 4
AT1G79260	1.62739	3.17592e-19	6.605	AT1G79260	nitrobindin heme-binding domain protein
AT5G62930	1.62399	4.93497e-33	7.491	AT5G62930	SGNH hydrolase-type esterase superfamily protein
AT3G05560	1.62353	7.2325e-27	134.599	AT3G05560	Ribosomal L22e protein family
AT5G67480	1.62351	4.0544e-22	19.449	BT4	BTB and TAZ domain protein 4
AT1G74520	1.62334	2.22811e-39	10.881	HVA22A	HVA22 homologue A
AT1G19770	1.62308	3.46023e-17	15.344	PUP14	purine permease 14
AT4G12340	1.62279	3.24241e-40	11.131	AT4G12340	copper ion binding protein
AT4G38280	1.62267	1.40461e-29	7.404	AT4G38280	integral membrane hemolysin-III-like protein
AT5G61310	1.6226	1.76908e-17	6.808	AT5G61310	Cytochrome c oxidase subunit Vc family protein
AT1G05385	1.62206	3.1647e-31	7.356	LPA19	photosystem II 11 kDa protein-like protein
AT5G54600	1.62076	4.1374e-58	129.154	RPL24	Translation protein SH3-like family protein
AT3G60690	1.6207	2.02805e-14	5.371	AT3G60690	SAUR-like auxin-responsive protein family
AT1G23290	1.61955	4.05675e-32	164.056	RPL27AB	Ribosomal protein L18e/L15 superfamily protein
AT4G17390	1.61656	2.27504e-36	99.72	AT4G17390	Ribosomal protein L23/L15e family protein
AT1G73230	1.61602	2.70843e-56	45.326	AT1G73230	Nascent polypeptide-associated complex NAC
AT2G35830	1.61514	2.02112e-27	41.827	AT2G35830	ureidoglycolate hydrolase
AT3G11090	1.61426	4.8934e-24	12.584	LBD21	LOB domain-containing protein 21
AT1G04640	1.61353	2.3075e-46	20.076	LIP2	lipoyltransferase 2
AT5G50450	1.61158	9.23262e-15	6.962	AT5G50450	HCP-like superfamily protein with MYND-type zinc finger
AT5G08000	1.61147	2.59643e-30	12.103	E13L3	glucan endo-1,3-beta-glucosidase-like protein 3
AT1G31330	1.61109	7.58913e-39	717.983	PSAF	photosystem I subunit F
AT5G27850	1.61033	3.19226e-43	185	AT5G27850	Ribosomal protein L18e/L15 superfamily protein
AT3G56340	1.60805	5.03071e-33	105.344	AT3G56340	Ribosomal protein S26e family protein
AT1G62820	1.60756	3.31653e-20	8.426	AT1G62820	Calcium-binding EF-hand family protein
AT2G29700	1.60717	3.76201e-39	18.666	PH1	pleckstrin homologue 1
AT1G70190	1.6066	1.29521e-27	6.644	AT1G70190	ribosomal protein L7/L12 domain-containing protein
AT5G14410	1.60469	2.77776e-12	6.938	AT5G14410	hypothetical protein
AT1G79660	1.60346	1.74339e-14	7.714	AT1G79660	ephrin-A3 protein
AT3G10860	1.60332	7.81909e-26	81.352	AT3G10860	Cytochrome b-c1 complex, subunit 8 protein
AT1G32460	1.60312	2.83158e-32	12.87	AT1G32460	hypothetical protein
AT5G26800	1.6013	5.81997e-32	16.232	AT5G26800	xaa-pro aminopeptidase P
AT3G07110	1.60089	2.91311e-40	88.536	AT3G07110	Ribosomal protein L13 family protein
AT3G60420	1.60023	1.8196e-13	15.568	AT3G60420	phosphoglycerate mutase family protein
AT5G19940	1.59964	9.98631e-46	75.644	AT5G19940	Plastid-lipid associated protein PAP / fibrillin family protein
AT1G07960	1.59961	1.59896e-26	6.618	PDIL5-1	PDI-like 5-1
AT4G26230	1.59937	7.97517e-47	81.315	AT4G26230	Ribosomal protein L31e family protein
AT5G35740	1.59758	3.8028e-17	7.443	AT5G35740	Carbohydrate-binding X8 domain superfamily protein
AT1G72610	1.59741	1.19629e-37	334.466	GER1	germin-like protein 1
AT4G39220	1.59595	2.65979e-27	8.531	ATRER1A	Rer1 family protein
AT5G38410	1.59224	7.8498e-46	2558.93	RBCS3B	Ribulose bisphosphate carboxylase (small chain) family protein
AT2G19790	1.59118	7.16576e-32	23.622	AT2G19790	SNARE-like superfamily protein
AT4G02370	1.5907	1.94889e-30	13.974	AT4G02370	pectinesterase (Protein of unknown function, DUF538)
AT3G15480	1.58919	2.54263e-31	13.449	AT3G15480	fiber (DUF1218)
AT4G00810	1.58792	9.95023e-18	78.204	AT4G00810	60S acidic ribosomal protein family
AT1G15500	1.587	1.55305e-53	21.885	ATNTT2	TLC ATP/ADP transporter
AT1G51400	1.58654	1.19425e-17	145.808	AT1G51400	Photosystem II 5 kD protein
AT2G17380	1.58603	1.75122e-24	7.217	AP19	associated protein 19
AT5G38650	1.58524	3.0612e-32	17.069	AT5G38650	Proteasome maturation factor UMP1
AT5G19120	1.58384	1.05159e-07	14.93	AT5G19120	Eukaryotic aspartyl protease family protein
AT2G29400	1.58354	5.71335e-41	9.762	TOPP1	type one protein phosphatase 1
AT3G24770	1.58319	5.67718e-36	17.6	CLE41	CLAVATA3/ESR-RELATED 41
AT4G02840	1.58196	2.73839e-31	13.419	AT4G02840	Small nuclear ribonucleoprotein family protein
AT4G08240	1.58053	1.44065e-11	5.746	AT4G08240	histone-lysine N-methyltransferase
AT1G15230	1.58033	2.27077e-26	5.479	AT1G15230	hypothetical protein
AT1G16320	1.57998	7.27108e-47	11.293	AT1G16320	plant/protein (DUF2358)
AT2G20820	1.57985	6.64624e-33	47.793	AT2G20820	hypothetical protein
AT5G42092	1.5798	6.81396e-11	6.66	AT5G42092	Natural antisense transcript overlaps with AT5G42090
AT1G48170	1.57931	6.70395e-12	6.591	AT1G48170	proteasome assembly chaperone
AT3G56275	1.57832	2.11859e-05	5.479	AT3G56275	pseudogene of expressed protein
AT5G14800	1.57763	6.2013e-49	21.042	P5CR	pyrroline-5- carboxylate (P5C) reductase
AT5G08290	1.57666	1.57379e-34	42.258	YLS8	mRNA splicing factor, thioredoxin-like U5 snRNP
AT5G55850	1.57626	3.35618e-41	20.37	NOI	RPM1-interacting protein 4 (RIN4) family protein
AT5G49640	1.57621	2.3231e-29	8.166	AT5G49640	hypothetical protein
AT2G33740	1.57618	1.52874e-27	9.517	CUTA	Nitrogen regulatory PII-like, alpha/beta
AT4G02130	1.57566	4.66931e-41	8.944	GATL6	galacturonosyltransferase 6
AT2G35605	1.57394	7.75185e-15	9.729	AT2G35605	SWIB/MDM2 domain superfamily protein
AT1G07830	1.57377	1.03011e-22	5.577	AT1G07830	ribosomal protein L29 family protein
AT5G09600	1.57257	2.49094e-24	14.311	SDH3-1	succinate dehydrogenase 3-1
AT2G40380	1.57186	9.5282e-25	7.752	PRA1.B2	prenylated RAB acceptor 1.B2
AT1G17090	1.57181	5.4638e-10	6.033	AT1G17090	transmembrane protein
AT3G55170	1.57156	1.25871e-33	20.248	AT3G55170	Ribosomal L29 family protein
AT3G51510	1.57004	4.72436e-36	45.137	AT3G51510	transmembrane protein
AT3G01390	1.56868	3.77223e-56	90.158	VMA10	vacuolar membrane ATPase 10
AT2G21290	1.56814	4.51252e-24	27.754	AT2G21290	30S ribosomal protein S31
AT5G56940	1.56618	1.31315e-33	14.845	AT5G56940	Ribosomal protein S16 family protein
AT1G21065	1.56335	2.17212e-34	23.747	AT1G21065	secondary thiamine-phosphate synthase enzyme
AT4G33250	1.56319	6.43001e-51	29.086	EIF3K	eukaryotic translation initiation factor 3K
AT5G13430	1.56167	5.59441e-49	19.938	AT5G13430	Ubiquinol-cytochrome C reductase iron-sulfur subunit
AT1G22780	1.56066	4.94576e-32	66.085	PFL	Ribosomal protein S13/S18 family
AT1G75350	1.56027	4.65883e-55	213.634	emb2184	Ribosomal protein L31
AT2G45250	1.55962	1.35091e-29	11.696	AT2G45250	integral membrane hemolysin-III-like protein
AT4G33670	1.55961	2.01104e-45	12.982	AT4G33670	NAD(P)-linked oxidoreductase superfamily protein
AT5G02500	1.55754	1.6106e-58	236.443	HSC70-1	heat shock cognate protein 70-1
AT4G29390	1.55633	9.17749e-51	77.229	AT4G29390	Ribosomal protein S30 family protein
AT4G12040	1.55543	5.90252e-24	8.664	SAP7	A20/AN1-like zinc finger family protein
AT3G01050	1.55228	3.72153e-16	7.818	MUB1	membrane-anchored ubiquitin-fold protein 1 precursor
AT4G20380	1.55224	1.49048e-21	5.283	LSD1	LSD1 zinc finger family protein
AT3G53630	1.55135	6.75464e-08	18.933	AT3G53630	hypothetical protein
AT1G57660	1.55075	1.93394e-34	105.417	AT1G57660	Translation protein SH3-like family protein
AT3G52535	1.54984	3.33193e-06	31.934	AT3G52535	Natural antisense transcript overlaps with AT3G52540
AT5G19760	1.54812	1.31801e-50	40.94	AT5G19760	Mitochondrial substrate carrier family protein
AT1G11530	1.54725	3.90411e-28	13.48	CXXS1	C-terminal cysteine residue is changed to a serine 1
AT4G34190	1.54688	5.99483e-29	145.476	2001-09-01	stress enhanced protein 1
AT2G18020	1.54651	2.0677e-68	168.789	EMB2296	Ribosomal protein L2 family
AT5G01020	1.54542	5.05366e-50	10.071	AT5G01020	Protein kinase superfamily protein
AT5G21070	1.54514	5.67456e-20	5.616	AT5G21070	Fe(3 ) dicitrate transport system permease
AT1G01050	1.54262	8.63351e-49	22.871	PPa1	pyrophosphorylase 1
AT1G19600	1.54166	1.26956e-36	7.159	AT1G19600	pfkB-like carbohydrate kinase family protein
AT2G38450	1.54051	4.02947e-24	11.781	AT2G38450	Sel1 repeat protein
AT3G44735	1.54006	3.58718e-13	9.715	PSK3	PHYTOSULFOKINE 3 PRECURSOR
AT1G07140	1.53923	2.81277e-46	32.89	SIRANBP	Pleckstrin homology (PH) domain superfamily protein
AT4G30845	1.53804	1.25205e-11	7.406	AT4G30845	DNA-directed RNA polymerase subunit beta
AT2G34510	1.53796	1.13792e-32	7.138	AT2G34510	choice-of-anchor C domain protein, putative (Protein of unknown function, DUF642)
AT3G24830	1.5376	4.58452e-61	143.165	AT3G24830	Ribosomal protein L13 family protein
AT3G02470	1.53702	6.53999e-17	167.697	SAMDC	S-adenosylmethionine decarboxylase
AT2G24765	1.53547	2.49879e-30	16.06	ARF3	ADP-ribosylation factor 3
AT2G45640	1.53496	6.3255e-38	17.274	SAP18	SIN3 associated polypeptide P18
AT5G47930	1.53356	1.73074e-48	149.887	AT5G47930	Zinc-binding ribosomal protein family protein
AT1G43700	1.53133	6.88125e-32	5.113	VIP1	VIRE2-interacting protein 1
AT1G76010	1.52927	8.49071e-38	31.113	AT1G76010	Alba DNA/RNA-binding protein
AT3G10090	1.52898	1.23177e-27	30.488	AT3G10090	Nucleic acid-binding, OB-fold-like protein
AT1G02140	1.52893	1.93662e-48	41.955	MAGO	mago nashi family protein
AT3G11510	1.52643	2.07461e-50	149.025	AT3G11510	Ribosomal protein S11 family protein
AT4G24220	1.51968	4.5178e-43	25.483	VEP1	NAD(P)-binding Rossmann-fold superfamily protein
AT4G13940	1.51936	1.10926e-53	161.258	HOG1	S-adenosyl-L-homocysteine hydrolase
AT5G23060	1.51882	5.40214e-53	61.859	CaS	calcium sensing receptor
AT3G12260	1.51834	2.25401e-32	61.782	AT3G12260	LYR family of Fe/S cluster biogenesis protein
AT1G10600	1.51619	1.46284e-22	5.106	AMSH2	associated molecule with the SH3 domain of STAM 2
AT5G41685	1.51584	3.90513e-38	31.407	AT5G41685	Mitochondrial outer membrane translocase complex, subunit Tom7
AT1G60870	1.515	3.85422e-36	15.067	MEE9	maternal effect embryo arrest 9
AT2G31880	1.51466	1.4729e-09	6.297	SOBIR1	Leucine-rich repeat protein kinase family protein
AT2G38465	1.51454	1.39692e-10	6.512	AT2G38465	hypothetical protein
AT4G36130	1.51442	1.19679e-58	46.441	AT4G36130	Ribosomal protein L2 family
AT1G78040	1.5132	3.80266e-49	118.841	AT1G78040	Pollen Ole e 1 allergen and extensin family protein
AT3G48680	1.51187	2.03263e-34	8.988	GAMMA CAL2	gamma carbonic anhydrase-like 2
AT4G29480	1.51178	9.78079e-29	29.129	AT4G29480	Mitochondrial ATP synthase subunit G protein
AT5G55710	1.51177	3.95505e-43	28.737	Tic20-V	TIC 20-v-like protein
AT4G36515	1.51157	1.28699e-09	6.987	AT4G36515	trichohyalin-like protein
AT2G34470	1.51157	2.00836e-39	11.563	UREG	urease accessory protein G
AT2G38230	1.51132	1.63001e-36	59.169	PDX1.1	pyridoxine biosynthesis 1.1
AT3G06040	1.51051	3.43556e-39	14.179	AT3G06040	Ribosomal protein L12/ ATP-dependent Clp protease adaptor protein ClpS family protein
AT1G21190	1.51001	1.11355e-23	11.587	LSM3A	Small nuclear ribonucleoprotein family protein
AT2G17840	1.50965	6.04342e-30	15.141	ERD7	Senescence/dehydration-associated protein-like protein
AT5G05360	1.50824	1.97819e-19	8.733	AT5G05360	hypothetical protein
AT5G24890	1.50793	3.0861e-27	11.726	AT5G24890	stress response NST1-like protein
AT3G08610	1.50776	1.02678e-32	97.731	AT3G08610	NADH dehydrogenase ubiquinone 1 alpha subcomplex subunit
AT2G36320	1.50548	2.77588e-35	10.322	AT2G36320	A20/AN1-like zinc finger family protein
AT2G45980	1.50485	5.32564e-34	10.071	ATI1	mesoderm induction early response protein
AT5G04600	1.50425	1.14016e-43	12.345	AT5G04600	RNA-binding (RRM/RBD/RNP motifs) family protein
AT1G03130	1.50419	2.35008e-42	117.038	PSAD-2	photosystem I subunit D-2
AT5G02450	1.504	6.55737e-49	115.855	AT5G02450	Ribosomal protein L36e family protein
AT1G70830	1.50369	2.72053e-45	37.83	MLP28	MLP-like protein 28
AT1G19120	1.5033	5.04207e-23	5.349	LSM1A	Small nuclear ribonucleoprotein family protein
AT5G08060	1.50314	2.81777e-38	28.464	AT5G08060	furry
AT4G16141	1.50187	7.03489e-25	7.98	AT4G16141	GATA type zinc finger transcription factor family protein
AT1G53320	1.50184	8.23086e-32	5.627	TLP7	tubby like protein 7
AT1G30260	1.5013	1.35382e-11	6.746	AT1G30260	galactosyltransferase family protein
AT4G40040	1.50065	2.11217e-53	118.13	AT4G40040	Histone superfamily protein
AT5G55790	1.49861	5.15417e-12	6.483	AT5G55790	hypothetical protein
AT4G29410	1.49727	1.39607e-42	66.315	AT4G29410	Ribosomal L28e protein family
AT3G01820	1.49686	8.32254e-31	8.636	AT3G01820	P-loop containing nucleoside triphosphate hydrolases superfamily protein
AT1G74470	1.49664	1.14752e-45	143.18	AT1G74470	Pyridine nucleotide-disulfide oxidoreductase family protein
AT2G39870	1.49591	4.94784e-13	5.33	AT2G39870	hypothetical protein
AT2G22170	1.49519	2.39265e-35	19.634	PLAT2	Lipase/lipooxygenase, PLAT/LH2 family protein
AT1G47520	1.49349	8.54376e-11	5.058	AT1G47520	transposable_element_gene
AT1G32580	1.49309	5.07943e-43	17.345	AT1G32580	plastid developmental protein DAG
AT3G10525	1.4928	6.19267e-25	17.703	LGO	LOSS OF GIANT CELLS FROM ORGANS
AT3G26650	1.49255	3.17063e-54	440.695	GAPA	glyceraldehyde 3-phosphate dehydrogenase A subunit
AT3G60245	1.49216	5.44077e-53	346.012	AT3G60245	Zinc-binding ribosomal protein family protein
AT4G20150	1.48975	7.83035e-53	94.403	AT4G20150	excitatory amino acid transporter
AT4G32260	1.48968	1.67739e-38	356.112	PDE334	ATPase, F0 complex, subunit B/B', bacterial/chloroplast
AT4G00585	1.48799	3.50371e-27	34.821	AT4G00585	transmembrane protein
AT5G45775	1.48675	3.19374e-45	81.003	AT5G45775	Ribosomal L5P family protein
AT2G46540	1.48634	2.33109e-26	23.872	AT2G46540	fiber
AT4G00720	1.48585	1.00594e-32	6.288	SK32	shaggy-like protein kinase 32
AT3G56800	1.48487	6.9499e-48	45.706	CAM3	calmodulin 3
AT3G13882	1.48363	1.59702e-22	16.173	AT3G13882	Ribosomal protein L34
AT5G56140	1.48244	8.03293e-40	8.162	AT5G56140	RNA-binding KH domain-containing protein
AT2G14285	1.48193	3.1723e-22	16.857	AT2G14285	Small nuclear ribonucleoprotein family protein
AT1G06400	1.481	2.91623e-29	10.33	ARA-2	Ras-related small GTP-binding family protein
AT5G18110	1.48056	5.57527e-35	11.227	NCBP	Putative cap-binding protein
AT4G23890	1.48046	6.89482e-37	21.467	NdhS	NAD(P)H-quinone oxidoreductase subunit S
AT1G76960	1.47997	0.000136356	40.572	AT1G76960	transmembrane protein
AT3G56710	1.47968	2.09648e-14	10.683	SIB1	sigma factor binding protein 1
AT2G44525	1.47808	4.96864e-21	6.061	AT2G44525	NADH dehydrogenase ubiquinone 1 alpha subcomplex assembly factor-like protein (DUF498/DUF598)
AT3G60600	1.47764	7.74742e-37	14.374	VAP27-1	vesicle associated protein
AT1G17100	1.47674	8.23071e-27	47.13	HBP1	SOUL heme-binding family protein
AT5G51020	1.47534	1.06219e-32	9.421	CRL	crumpled leaf
AT2G41110	1.47435	6.69938e-26	16.247	CAM2	calmodulin 2
AT2G24290	1.47354	9.7444e-19	7.858	AT2G24290	ubiquitin-associated protein (DUF1068)
AT5G15780	1.47314	1.71217e-35	14.336	AT5G15780	Pollen Ole e 1 allergen and extensin family protein
AT1G65290	1.47279	2.6535e-33	42.247	mtACP2	mitochondrial acyl carrier protein 2
AT5G42060	1.47053	6.0622e-11	7.461	AT5G42060	DEK, chromatin associated protein
AT4G26210	1.46835	1.13223e-19	7.253	AT4G26210	Mitochondrial ATP synthase subunit G protein
AT4G20440	1.46585	1.03684e-30	11.933	smB	small nuclear ribonucleoprotein associated protein B
AT2G20920	1.46355	4.57072e-36	14.109	AT2G20920	chaperone (DUF3353)
AT5G43970	1.46348	4.35991e-29	26.638	TOM22-V	translocase of outer membrane 22-V
AT5G04750	1.4615	4.04669e-20	27.756	AT5G04750	F1F0-ATPase inhibitor protein
AT2G30570	1.46112	7.21478e-22	578.294	PSBW	photosystem II reaction center W
AT3G16080	1.45726	3.77324e-24	116.364	AT3G16080	Zinc-binding ribosomal protein family protein
AT1G15125	1.45574	8.60492e-19	17.684	AT1G15125	S-adenosyl-L-methionine-dependent methyltransferases superfamily protein
AT5G42300	1.45509	2.39269e-38	95.463	UBL5	ubiquitin-like protein 5
AT2G30260	1.45507	6.55958e-20	6.038	U2B''	U2 small nuclear ribonucleoprotein B
AT2G34520	1.4542	1.07933e-26	11.049	RPS14	mitochondrial ribosomal protein S14
AT5G44580	1.45419	2.62973e-26	41.9	AT5G44580	transmembrane protein
AT2G39460	1.45416	7.28709e-57	93.248	RPL23AA	ribosomal protein L23AA
AT2G47840	1.45405	3.89043e-33	18.349	Tic20-II	Uncharacterized conserved protein ycf60
AT3G26510	1.45194	1.45314e-14	14.179	AT3G26510	Octicosapeptide/Phox/Bem1p family protein
AT3G60210	1.44805	1.10945e-26	18.744	AT3G60210	GroES-like family protein
AT3G13580	1.44773	3.16946e-44	15.524	AT3G13580	Ribosomal protein L30/L7 family protein
AT1G70780	1.44718	1.84447e-40	81.257	AT1G70780	hypothetical protein
AT1G64640	1.44713	1.20158e-17	7.123	ENODL8	early nodulin-like protein 8
AT3G13230	1.44642	1.77583e-22	5.374	AT3G13230	RNA-binding KH domain-containing protein
AT4G11360	1.44539	8.29731e-21	11.825	RHA1B	RING-H2 finger A1B
AT5G63510	1.44533	3.62598e-40	13.548	GAMMA CAL1	gamma carbonic anhydrase like 1
AT3G44720	1.44054	3.13931e-26	5.589	ADT4	arogenate dehydratase 4
AT5G22920	1.43786	3.35263e-17	6.112	AT5G22920	CHY-type/CTCHY-type/RING-type Zinc finger protein
AT3G10770	1.43704	8.00272e-37	8.424	AT3G10770	Single-stranded nucleic acid binding R3H protein
AT1G79390	1.43577	1.20249e-18	8.489	AT1G79390	centrosomal protein
AT1G66580	1.43573	2.95654e-48	64.722	SAG24	senescence associated gene 24
AT5G58640	1.43478	1.7249e-19	5.185	AT5G58640	Selenoprotein, Rdx type
AT2G41420	1.43304	3.42935e-31	19.846	WIH2	proline-rich family protein
AT5G54390	1.43287	2.90565e-24	17.487	HL	HAL2-like protein
AT1G28250	1.43245	7.33881e-07	16.7	AT1G28250	transmembrane protein
AT4G14420	1.43129	2.5008e-24	17.059	AT4G14420	HR-like lesion-inducing protein-like protein
AT2G17360	1.43096	2.81777e-38	67.59	AT2G17360	Ribosomal protein S4 (RPS4A) family protein
AT3G56910	1.43047	1.06006e-19	231.627	PSRP5	plastid-specific 50S ribosomal protein 5
AT3G55460	1.42831	4.14443e-41	13.751	SCL30	SC35-like splicing factor 30
AT1G06200	1.42825	1.76372e-31	8.078	AT1G06200	Peptidase S24/S26A/S26B/S26C family protein
AT1G15885	1.42755	1.57307e-07	5.033	AT1G15885	hypothetical protein
AT4G25080	1.42672	2.8996e-42	55.799	CHLM	magnesium-protoporphyrin IX methyltransferase
AT1G12080	1.42657	1.87398e-13	5.474	AT1G12080	Vacuolar calcium-binding protein-like protein
AT5G59880	1.42624	2.07761e-43	56.914	ADF3	actin depolymerizing factor 3
AT3G07220	1.4261	3.8278e-22	5.199	FHA2	SMAD/FHA domain-containing protein
AT5G08100	1.42607	1.81407e-24	9.049	ASPGA1	N-terminal nucleophile aminohydrolases (Ntn hydrolases) superfamily protein
AT3G50790	1.42561	1.69859e-36	8.899	AT3G50790	esterase/lipase/thioesterase family protein
AT4G14100	1.42499	7.28976e-17	6.046	AT4G14100	transferases, transferring glycosyl groups
AT1G56300	1.42452	4.82346e-39	11.196	AT1G56300	Chaperone DnaJ-domain superfamily protein
AT2G25900	1.42406	1.12068e-12	6.935	ATCTH	Zinc finger C-x8-C-x5-C-x3-H type family protein
AT2G27970	1.42123	6.25462e-13	8.529	CKS2	CDK-subunit 2
AT3G44590	1.4212	1.68432e-15	23.003	AT3G44590	60S acidic ribosomal protein family
AT4G33980	1.42016	5.30567e-14	30.29	AT4G33980	hypothetical protein
AT3G62400	1.41816	4.18693e-33	38.292	AT3G62400	cytochrome C oxidase subunit
AT1G48350	1.41655	3.22858e-39	165.353	EMB3105	Ribosomal L18p/L5e family protein
AT5G05100	1.41634	3.67213e-24	5.309	AT5G05100	Single-stranded nucleic acid binding R3H protein
AT4G09030	1.41438	8.42209e-14	9.942	AGP10	arabinogalactan protein 10
AT3G10610	1.41369	7.01394e-35	22.494	AT3G10610	Ribosomal S17 family protein
AT1G14400	1.41365	2.89952e-43	25.778	UBC1	ubiquitin carrier protein 1
AT3G49570	1.41329	2.01838e-05	5.374	LSU3	response to low sulfur 3
AT2G43680	1.41289	4.74438e-32	9.305	IQD14	IQ-domain 14
AT2G37410	1.41161	1.2793e-34	18.059	TIM17-2	translocase inner membrane subunit 17-2
AT1G03330	1.41102	1.91104e-09	11.353	LSM2	Small nuclear ribonucleoprotein family protein
AT1G05070	1.41027	1.5052e-19	5.953	AT1G05070	transmembrane protein, putative (DUF1068)
AT3G56680	1.41017	2.21722e-39	17.605	AT3G56680	Single-stranded nucleic acid binding R3H protein
AT5G47310	1.40975	7.82243e-29	6.729	AT5G47310	PPPDE putative thiol peptidase family protein
AT1G48160	1.40946	1.31219e-22	5.639	AT1G48160	signal recognition particle 19 kDa protein, putative / SRP19
AT3G25120	1.4078	9.5304e-19	6.945	AT3G25120	Mitochondrial import inner membrane translocase subunit Tim17/Tim22/Tim23 family protein
AT1G70660	1.40738	8.37118e-28	9.027	MMZ2	MMS ZWEI homologue 2
AT3G07880	1.40708	3.81235e-33	8.691	SCN1	Immunoglobulin E-set superfamily protein
AT3G59810	1.40563	1.08084e-15	10.572	LSM6A	Small nuclear ribonucleoprotein family protein
AT1G15270	1.4056	5.82255e-39	89.282	AT1G15270	Translation machinery associated TMA7
AT3G06680	1.40301	5.77761e-33	49.444	AT3G06680	Ribosomal L29e protein family
AT3G54880	1.40182	1.64982e-16	7.649	AT3G54880	zinc finger protein
AT3G56490	1.40049	1.30551e-26	22.609	HIT3	HIS triad family protein 3
AT3G17160	1.40034	8.52081e-19	10.599	AT3G17160	hypothetical protein
AT2G28740	1.39809	2.76694e-25	42.9	HIS4	histone H4
AT3G63080	1.398	1.49041e-20	5.808	GPX5	glutathione peroxidase 5
AT1G02280	1.39718	1.07021e-36	19.188	TOC33	translocon at the outer envelope membrane of chloroplasts 33
AT2G21195	1.39543	2.48267e-10	7.369	AT2G21195	hypothetical protein
AT3G49010	1.39354	1.9457e-41	118.5	BBC1	breast basic conserved 1
AT2G42740	1.39032	6.74335e-15	6.939	RPL16A	ribosomal protein large subunit 16A
AT5G10780	1.38971	1.1273e-35	14.576	AT5G10780	ER membrane protein complex subunit-like protein
AT1G74730	1.38942	2.55877e-29	61.192	AT1G74730	transmembrane protein, putative (DUF1118)
AT2G42680	1.38902	5.96658e-32	28.069	MBF1A	multiprotein bridging factor 1A
AT5G02160	1.3885	2.56783e-44	138.872	AT5G02160	transmembrane protein
AT1G18210	1.38365	3.46853e-18	12.935	AT1G18210	Calcium-binding EF-hand family protein
AT4G24440	1.38116	2.05047e-17	10.678	AT4G24440	transcription initiation factor IIA gamma chain / TFIIA-gamma (TFIIA-S)
AT4G34555	1.37915	7.2996e-17	9.526	AT4G34555	Ribosomal protein S25 family protein
AT3G06700	1.37779	5.93413e-38	179.332	AT3G06700	Ribosomal L29e protein family
AT3G16190	1.37672	1.86215e-22	7.615	AT3G16190	Isochorismatase family protein
AT5G47550	1.37652	3.06769e-12	8.944	AT5G47550	Cystatin/monellin superfamily protein
AT4G02080	1.37622	1.65138e-39	23.181	SAR2	secretion-associated RAS super family 2
AT1G27450	1.37552	3.01719e-34	42.898	APT1	adenine phosphoribosyl transferase 1
AT2G19730	1.37542	3.80402e-42	149.244	AT2G19730	Ribosomal L28e protein family
AT5G09960	1.37499	1.419e-13	6.786	AT5G09960	sorbin/SH3 domain protein
AT3G09470	1.37418	4.64108e-12	5.465	AT3G09470	Major facilitator superfamily protein
AT3G28180	1.37325	9.00466e-33	6.811	CSLC04	Cellulose-synthase-like C4
AT1G45230	1.37313	1.41984e-37	17.631	AT1G45230	DCL protein (DUF3223)
AT3G26430	1.37278	5.04714e-26	94.181	AT3G26430	GDSL-like Lipase/Acylhydrolase superfamily protein
AT2G04410	1.37224	1.91248e-26	28.241	AT2G04410	RPM1-interacting protein 4 (RIN4) family protein
AT2G27860	1.3699	1.08373e-46	29.044	AXS1	UDP-D-apiose/UDP-D-xylose synthase 1
AT5G09510	1.36939	2.20972e-40	72.164	AT5G09510	Ribosomal protein S19 family protein
AT5G14740	1.36872	3.97375e-38	474.178	CA2	carbonic anhydrase 2
AT5G19290	1.36772	9.40639e-33	12.619	AT5G19290	alpha/beta-Hydrolases superfamily protein
AT2G41180	1.36545	1.4562e-09	8.588	SIB2	VQ motif-containing protein
AT5G47570	1.36195	2.03744e-19	41.55	AT5G47570	NADH dehydrogenase ubiquinone 1 beta subcomplex subunit
AT5G61170	1.36177	2.65605e-34	88.746	AT5G61170	Ribosomal protein S19e family protein
AT1G10950	1.36173	5.25519e-39	11.382	TMN1	transmembrane nine 1
AT4G14890	1.36009	2.20361e-37	85.768	FdC1	2Fe-2S ferredoxin-like superfamily protein
AT3G56940	1.35974	2.8063e-48	97.266	CRD1	dicarboxylate diiron protein, putative (Crd1)
AT1G04770	1.35916	6.62063e-10	5.362	AT1G04770	Tetratricopeptide repeat (TPR)-like superfamily protein
AT5G64400	1.35836	7.13577e-22	74.112	AT5G64400	CHCH domain protein
AT5G11760	1.35736	4.95531e-19	5.564	AT5G11760	stress response protein
AT3G15810	1.35687	6.48586e-16	8.149	AT3G15810	LURP-one-like protein (DUF567)
AT1G72170	1.35667	1.84822e-17	11.635	AT1G72170	MICOS complex subunit, putative (DUF543)
AT1G08930	1.35655	7.50523e-29	9.228	ERD6	Major facilitator superfamily protein
AT4G01935	1.35629	5.60354e-12	32.433	AT4G01935	insulin-induced protein
AT3G04920	1.35538	1.02117e-24	89.515	AT3G04920	Ribosomal protein S24e family protein
AT1G77540	1.3547	2.00373e-13	10.452	AT1G77540	Acyl-CoA N-acyltransferases (NAT) superfamily protein
AT5G01800	1.35446	7.56563e-22	8.32	AT5G01800	saposin B domain-containing protein
AT4G30950	1.35399	7.62748e-41	52.463	FAD6	fatty acid desaturase 6
AT1G12090	1.3519	1.36344e-30	201.129	ELP	extensin-like protein
AT1G16000	1.35153	3.1303e-17	13.973	AT1G16000	GAG1At protein
AT3G59380	1.34893	4.20356e-21	5.457	FTA	farnesyltransferase A
AT3G52580	1.34826	2.03788e-33	32.855	AT3G52580	Ribosomal protein S11 family protein
AT5G42000	1.34808	7.97491e-14	6.077	AT5G42000	ORMDL family protein
AT1G15260	1.34743	1.7249e-19	7.89	AT1G15260	LOW protein: ATP-dependent RNA helicase-like protein
AT4G14320	1.34697	1.4609e-35	133.209	AT4G14320	Zinc-binding ribosomal protein family protein
AT2G25310	1.34627	2.35556e-25	7.649	AT2G25310	ER membrane protein complex subunit-like protein (DUF2012)
AT1G15180	1.34608	1.40265e-29	5.628	AT1G15180	MATE efflux family protein
AT2G01870	1.34595	5.19809e-19	7.97	AT2G01870	transmembrane protein
AT5G03460	1.34478	5.02736e-20	79.579	AT5G03460	transmembrane protein
AT3G53980	1.34423	1.9649e-05	6.948	AT3G53980	Bifunctional inhibitor/lipid-transfer protein/seed storage 2S albumin superfamily protein
AT1G63830	1.34396	6.54282e-24	8.723	AT1G63830	PLAC8 family protein
AT5G11970	1.3435	1.20228e-09	5.89	AT5G11970	ABC family ABC transporter, putative (DUF3511)
AT3G07568	1.34315	1.87756e-13	10.834	AT3G07568	fanconi anemia group D2 protein
AT3G02180	1.34207	7.63147e-32	24.522	SP1L3	SPIRAL1-like3
AT5G32440	1.34133	1.56795e-25	8.306	AT5G32440	Ubiquitin system component Cue protein
AT5G17560	1.34101	5.52127e-34	18.456	AT5G17560	BolA-like family protein
AT3G02910	1.34062	1.00154e-17	6.428	AT3G02910	AIG2-like (avirulence induced gene) family protein
AT1G51650	1.34054	7.18064e-23	68.729	AT1G51650	ATP synthase epsilon chain
AT1G24020	1.33828	7.84204e-33	55.045	MLP423	MLP-like protein 423
AT2G35520	1.3382	3.84758e-12	6.18	DAD2	Defender against death (DAD family) protein
AT3G62810	1.33816	2.84321e-17	11.079	AT3G62810	complex 1 family protein / LVR family protein
AT2G44620	1.33769	6.22135e-21	44.729	MTACP-1	mitochondrial acyl carrier protein 1
AT3G59400	1.33763	7.92297e-29	14.02	GUN4	protein GENOMES UNCOUPLED 4
AT3G51920	1.33658	2.78179e-14	7.466	CAM9	calmodulin 9
AT4G21960	1.3365	9.37226e-38	234.133	PRXR1	Peroxidase superfamily protein
AT1G61570	1.33618	8.19294e-23	20.954	TIM13	translocase of the inner mitochondrial membrane 13
AT2G20390	1.33614	2.25371e-17	7.919	AT2G20390	cytochrome oxidase complex assembly protein
AT1G74050	1.33576	1.49261e-32	55.107	AT1G74050	Ribosomal protein L6 family protein
AT2G39310	1.33503	1.1604e-19	6.031	JAL22	jacalin-related lectin 22
AT1G71080	1.33379	2.6195e-27	6.176	AT1G71080	RNA polymerase II transcription elongation factor
AT5G13510	1.33363	3.48182e-34	89.094	EMB3136	Ribosomal protein L10 family protein
AT2G39770	1.332	2.12584e-36	19.389	CYT1	Glucose-1-phosphate adenylyltransferase family protein
AT3G07910	1.33124	1.77021e-19	14.682	AT3G07910	reactive oxygen species modulator-like protein
AT2G38870	1.3298	3.47293e-15	16.447	AT2G38870	Serine protease inhibitor, potato inhibitor I-type family protein
AT1G28395	1.32893	1.55503e-12	9.702	AT1G28395	hypothetical protein
AT5G51620	1.32886	9.85282e-13	9.725	AT5G51620	Uncharacterized protein family (UPF0172)
AT5G05370	1.32846	1.6457e-19	25.551	AT5G05370	Cytochrome b-c1 complex, subunit 8 protein
AT5G16130	1.32806	1.04442e-29	88.61	AT5G16130	Ribosomal protein S7e family protein
AT3G17170	1.32776	6.06017e-15	19.048	RFC3	Translation elongation factor EF1B/ribosomal protein S6 family protein
AT4G18700	1.32761	2.88389e-20	5.125	CIPK12	CBL-interacting protein kinase 12
AT2G03350	1.32604	4.02947e-24	7.552	AT2G03350	DUF538 family protein (Protein of unknown function, DUF538)
AT1G64090	1.32498	1.64293e-28	23.12	RTNLB3	Reticulan like protein B3
AT5G53940	1.32463	2.6001e-19	15.778	AT5G53940	Yippee family putative zinc-binding protein
AT3G58500	1.32417	4.89347e-36	15.621	PP2A-4	protein phosphatase 2A-4
AT2G16930	1.32339	1.74366e-26	16.611	AT2G16930	Ribosomal protein L27 family protein
AT1G17880	1.32323	6.50686e-39	40.77	BTF3	basic transcription factor 3
AT3G53460	1.32307	2.03104e-38	366.464	CP29	chloroplast RNA-binding protein 29
AT5G11280	1.32084	2.82787e-15	5.021	AT5G11280	tail fiber
AT3G56240	1.32056	1.92956e-21	67.444	CCH	copper chaperone
AT1G72900	1.32044	3.50263e-07	6.714	AT1G72900	Toll-Interleukin-Resistance (TIR) domain-containing protein
AT3G23760	1.31956	7.84999e-19	10.603	AT3G23760	transferring glycosyl group transferase
AT1G60010	1.31885	5.90096e-20	11.314	AT1G60010	D-ribose-binding periplasmic protein
AT2G43030	1.31878	8.99774e-37	144.949	AT2G43030	Ribosomal protein L3 family protein
AT3G56400	1.31763	1.1524e-14	12.714	WRKY70	WRKY DNA-binding protein 70
AT1G48320	1.31728	6.97923e-09	5.259	DHNAT1	Thioesterase superfamily protein
AT4G23470	1.31727	1.5233e-14	16.477	AT4G23470	PLAC8 family protein
AT2G40880	1.31671	5.57871e-21	14.899	CYSA	cystatin A
AT4G37980	1.31645	4.97314e-26	18.504	ELI3-1	cinnamyl alcohol dehydrogenase 7
AT5G09830	1.31465	1.42749e-13	9.868	AT5G09830	BolA-like family protein
AT5G19030	1.31395	5.54577e-10	5.528	AT5G19030	RNA-binding (RRM/RBD/RNP motifs) family protein
AT1G04270	1.31254	5.60011e-39	130.706	RPS15	cytosolic ribosomal protein S15
AT2G43130	1.31134	2.46352e-16	5.183	ARA4	P-loop containing nucleoside triphosphate hydrolases superfamily protein
AT1G06360	1.31124	4.68878e-14	12.631	AT1G06360	Fatty acid desaturase family protein
AT3G09900	1.30786	1.05411e-19	10.422	RABE1e	RAB GTPase homolog E1E
AT3G62870	1.30748	9.96233e-42	98.155	AT3G62870	Ribosomal protein L7Ae/L30e/S12e/Gadd45 family protein
AT3G54210	1.30727	1.78713e-30	214.821	AT3G54210	Ribosomal protein L17 family protein
AT2G17300	1.30711	8.09907e-10	5.916	AT2G17300	hypothetical protein
AT2G19760	1.30556	6.45624e-19	24.99	PRF1	profilin 1
AT3G22630	1.30506	1.44562e-22	13.292	PBD1	20S proteasome beta subunit D1
AT1G57680	1.30435	8.12189e-30	10.717	Cand1	plasminogen activator inhibitor
AT1G57860	1.30427	1.62134e-32	47.826	AT1G57860	Translation protein SH3-like family protein
AT4G15000	1.30302	2.33452e-48	145.717	AT4G15000	Ribosomal L27e protein family
AT3G18050	1.30296	6.93554e-28	17.788	AT3G18050	GPI-anchored protein
AT4G33660	1.29935	1.05746e-09	7.125	AT4G33660	cysteine-rich TM module stress tolerance protein
AT4G34700	1.29913	7.4024e-26	42.221	CIB22	LYR family of Fe/S cluster biogenesis protein
AT2G35795	1.29893	7.0664e-15	9.702	AT2G35795	Chaperone DnaJ-domain superfamily protein
AT5G42820	1.29805	3.85218e-27	9.521	U2AF35B	Zinc finger C-x8-C-x5-C-x3-H type family protein
AT5G23140	1.29788	3.73811e-22	9.938	NCLPP7	nuclear-encoded CLP protease P7
AT1G25260	1.29574	8.88008e-21	15.318	AT1G25260	Ribosomal protein L10 family protein
AT2G04630	1.29503	9.42479e-23	10.628	NRPB6B	RNA polymerase Rpb6
AT1G73940	1.29412	4.61885e-18	8.393	AT1G73940	tumor necrosis factor receptor family protein
AT1G58290	1.29231	6.90516e-23	18.194	HEMA1	Glutamyl-tRNA reductase family protein
AT1G57765	1.29075	3.64308e-11	6.032	AT1G57765	transmembrane protein
AT5G44710	1.28981	1.11995e-08	5.55	AT5G44710	37S ribosomal protein S27
AT1G34030	1.28774	5.02164e-40	44.047	AT1G34030	Ribosomal protein S13/S18 family
AT3G63540	1.28759	3.35634e-23	68.834	AT3G63540	thylakoid lumenal protein (Mog1/PsbP/DUF1795-like photosystem II reaction center PsbP family protein)
AT1G53670	1.28667	2.33995e-26	11.86	MSRB1	methionine sulfoxide reductase B 1
AT3G07480	1.28469	1.20121e-33	31.438	AT3G07480	2Fe-2S ferredoxin-like superfamily protein
AT4G22330	1.28402	2.0645e-25	6.745	ATCES1	Alkaline phytoceramidase (aPHC)
AT3G05070	1.28357	2.12311e-20	8.79	AT3G05070	Cwf18 pre-mRNA splicing factor
AT3G15580	1.28331	3.69161e-14	13.251	APG8H	Ubiquitin-like superfamily protein
AT5G62575	1.28308	4.65351e-11	9.318	SDH7	succinate dehydrogenase subunit
AT5G55940	1.28217	1.20739e-21	9.195	emb2731	Uncharacterized protein family (UPF0172)
AT2G44670	1.28161	3.49968e-21	26.154	AT2G44670	senescence-associated family protein (DUF581)
AT1G72510	1.28039	9.34071e-25	9.814	AT1G72510	DUF1677 family protein (DUF1677)
AT5G06370	1.27989	2.56889e-15	5.142	AT5G06370	NC domain-containing protein-like protein
AT5G47220	1.27971	7.64436e-08	7.827	ERF2	ethylene responsive element binding factor 2
AT1G30380	1.27935	1.35486e-15	463.259	PSAK	photosystem I subunit K
AT4G39100	1.27916	4.87973e-26	8.778	SHL1	PHD finger family protein / bromo-adjacent homology (BAH) domain-containing protein
AT2G37270	1.27892	1.48542e-31	65.358	RPS5B	ribosomal protein 5B
AT4G22190	1.27767	7.82124e-22	5.555	AT4G22190	serine/arginine repetitive matrix-like protein
AT5G59890	1.27531	2.60763e-30	23.052	ADF4	actin depolymerizing factor 4
AT5G48870	1.27507	5.23529e-16	12.454	SAD1	Small nuclear ribonucleoprotein family protein
AT1G43560	1.27438	6.47966e-31	35.254	ty2	thioredoxin Y2
AT2G30424	1.27422	3.02536e-05	14.27	TCL2	Homeodomain-like superfamily protein
AT5G09220	1.27254	1.32138e-21	10.563	AAP2	amino acid permease 2
AT5G14320	1.27133	6.03355e-33	143.39	EMB3137	Ribosomal protein S13/S18 family
AT5G57170	1.2702	7.01305e-17	14.053	AT5G57170	Tautomerase/MIF superfamily protein
AT2G46280	1.26924	1.23458e-29	28.03	TRIP-1	TGF-beta receptor interacting protein 1
AT5G12320	1.26661	4.78853e-11	5.605	AT5G12320	ankyrin repeat family protein
AT4G16720	1.26544	9.01158e-45	123.01	AT4G16720	Ribosomal protein L23/L15e family protein
AT5G43700	1.26354	3.717e-27	16.927	ATAUX2-11	AUX/IAA transcriptional regulator family protein
AT4G38460	1.2635	2.70276e-22	18.585	GGR	geranylgeranyl reductase
AT5G66570	1.26251	2.70325e-34	670.83	PSBO1	PS II oxygen-evolving complex 1
AT5G61660	1.26136	7.47865e-11	8.501	AT5G61660	glycine-rich protein
AT4G22750	1.26133	9.53093e-20	5.764	AT4G22750	DHHC-type zinc finger protein
AT4G29030	1.26074	5.42848e-15	19.85	AT4G29030	Putative membrane lipoprotein
AT3G62580	1.26027	1.44861e-19	12.985	AT3G62580	Late embryogenesis abundant protein (LEA) family protein
AT4G38160	1.25839	2.0512e-27	14.692	pde191	Mitochondrial transcription termination factor family protein
AT1G78560	1.25697	2.14765e-22	6.736	AT1G78560	Sodium Bile acid symporter family
AT3G13710	1.25577	0.000248813	6.762	PRA1.F4	prenylated RAB acceptor 1.F4
AT2G40060	1.25517	4.50612e-26	15.87	CLC2	Clathrin light chain protein
AT3G47833	1.25469	2.16352e-20	16.511	SDH7	succinate dehydrogenase subunit
AT5G20290	1.2535	2.16682e-41	241.596	AT5G20290	Ribosomal protein S8e family protein
AT5G52470	1.25036	1.78551e-37	33.678	FIB1	fibrillarin 1
AT3G60770	1.24971	5.52969e-38	74.366	AT3G60770	Ribosomal protein S13/S15
AT3G20390	1.24864	2.36349e-29	58.181	AT3G20390	endoribonuclease L-PSP family protein
AT3G18280	1.24863	4.10424e-11	10.026	AT3G18280	Bifunctional inhibitor/lipid-transfer protein/seed storage 2S albumin superfamily protein
AT2G31490	1.24862	5.77777e-26	179.087	AT2G31490	neuronal acetylcholine receptor subunit alpha-5
AT3G47370	1.24827	5.85669e-23	53.949	AT3G47370	Ribosomal protein S10p/S20e family protein
AT2G44650	1.24754	8.90316e-26	31.839	CHL-CPN10	chloroplast chaperonin 10
AT1G20010	1.24641	2.09197e-31	33.904	TUB5	tubulin beta-5 chain
AT2G44290	1.24602	1.60088e-08	6.725	AT2G44290	Bifunctional inhibitor/lipid-transfer protein/seed storage 2S albumin superfamily protein
AT3G46430	1.24562	5.33682e-25	32.813	AT3G46430	ATP synthase
AT4G21192	1.2452	4.00848e-08	6.591	AT4G21192	Cytochrome c oxidase biogenesis protein Cmc1-like protein
AT5G10960	1.24519	9.36085e-30	17.813	AT5G10960	Polynucleotidyl transferase, ribonuclease H-like superfamily protein
AT3G15395	1.24515	2.33952e-12	10.196	AT3G15395	HrpN-interacting protein from malus protein
AT5G35530	1.24426	3.46132e-36	49.928	AT5G35530	Ribosomal protein S3 family protein
AT3G26900	1.24425	7.11401e-29	15.874	SKL1	shikimate kinase like 1
AT2G46820	1.24387	8.33074e-18	312.418	PSI-P	photosystem I P subunit
AT5G08760	1.24341	5.07178e-10	18.872	AT5G08760	transmembrane protein
AT3G07430	1.24329	9.13983e-23	35.267	YLMG1-1	YGGT family protein
AT1G27650	1.24257	1.25512e-26	8.133	ATU2AF35A	U2 snRNP auxiliary factor small subunit
AT1G20580	1.24154	9.35446e-26	17.614	AT1G20580	Small nuclear ribonucleoprotein family protein
AT1G03900	1.24118	3.8742e-25	10.946	ABCI18	non-intrinsic ABC protein 4
AT5G20020	1.24022	9.86553e-28	40.998	RAN2	RAS-related GTP-binding nuclear protein 2
AT4G10450	1.23954	4.18103e-25	37.716	AT4G10450	Ribosomal protein L6 family
AT1G67350	1.23635	7.79159e-30	17.952	AT1G67350	NADH-ubiquinone oxidoreductase
AT5G55190	1.2363	2.15441e-31	29.639	RAN3	RAN GTPase 3
AT2G05310	1.23625	9.38225e-32	67.158	AT2G05310	transmembrane protein
AT1G26880	1.23596	3.31514e-24	69.514	AT1G26880	Ribosomal protein L34e superfamily protein
AT5G07090	1.23567	1.63973e-30	105.012	AT5G07090	Ribosomal protein S4 (RPS4A) family protein
AT1G65295	1.23492	1.25205e-11	10.502	AT1G65295	ubiquitin carboxyl-terminal hydrolase
AT2G41430	1.2338	6.26725e-19	86.225	ERD15	dehydration-induced protein (ERD15)
AT1G77750	1.23307	9.05659e-16	8.705	AT1G77750	Ribosomal protein S13/S18 family
AT5G10180	1.23292	8.5926e-25	6.948	SULTR2
AT3G56190	1.22941	8.00297e-25	11.473	ALPHA-SNAP2	alpha-soluble NSF attachment protein 2
AT3G01850	1.22875	5.91087e-15	6.173	AT3G01850	Aldolase-type TIM barrel family protein
AT2G11910	1.22814	1.9907e-33	39.962	AT2G11910	hypothetical protein
AT1G71950	1.22806	4.80177e-20	10.942	AT1G71950	Proteinase inhibitor, propeptide
AT5G67600	1.22754	1.19998e-16	15.836	WIH1	cysteine-rich TM module stress tolerance protein
AT2G47640	1.22728	4.42703e-10	13.095	AT2G47640	Small nuclear ribonucleoprotein family protein
AT3G52300	1.22602	9.51283e-23	38.434	ATPQ	ATP synthase D chain
AT5G12190	1.22337	1.77904e-09	6.065	AT5G12190	RNA-binding (RRM/RBD/RNP motifs) family protein
AT1G71260	1.22314	6.75634e-23	8.482	ATWHY2	WHIRLY 2
AT2G24150	1.2222	4.75289e-23	7.723	HHP3	heptahelical protein 3
AT2G20930	1.22191	8.17478e-17	7.985	AT2G20930	SNARE-like superfamily protein
AT5G11500	1.2189	2.9682e-30	23.845	AT5G11500	coiled-coil protein
AT1G26740	1.21791	7.52224e-11	7.36	AT1G26740	Ribosomal L32p protein family
AT5G23440	1.21716	2.0297e-10	14.866	FTRA1	ferredoxin/thioredoxin reductase subunit A (variable subunit) 1
AT4G02725	1.21708	2.25778e-23	17.718	AT4G02725	spindle pole body-associated protein
AT2G31410	1.21691	8.55231e-28	15.411	AT2G31410	coiled-coil protein
AT5G54855	1.21648	3.92399e-11	6.026	AT5G54855	Pollen Ole e 1 allergen and extensin family protein
AT5G59950	1.21484	4.54823e-23	7.8	AT5G59950	RNA-binding (RRM/RBD/RNP motifs) family protein
AT2G47710	1.2135	1.43002e-25	21.267	AT2G47710	Adenine nucleotide alpha hydrolases-like superfamily protein
AT5G12250	1.21316	2.01273e-28	24.098	TUB6	beta-6 tubulin
AT5G42420	1.21269	5.21691e-19	5.305	AT5G42420	Nucleotide-sugar transporter family protein
AT1G16240	1.21261	2.98726e-23	6.103	SYP51	syntaxin of plants 51
AT1G29260	1.21051	2.15521e-17	5.266	PEX7	peroxin 7
AT2G03680	1.20893	1.07022e-29	43.012	SPR1	spiral1
AT5G64816	1.20768	1.75932e-14	10.11	AT5G64816	thionin-like protein
AT5G15200	1.20703	2.75265e-18	208.543	AT5G15200	Ribosomal protein S4
AT2G38140	1.20671	5.77055e-28	222.404	PSRP4	plastid-specific ribosomal protein 4
AT2G15890	1.20622	3.27409e-28	59.124	MEE14	maternal effect embryo arrest 14
AT2G43820	1.20598	3.11356e-14	11.398	UGT74F2	UDP-glucosyltransferase 74F2
AT5G20010	1.20146	2.67183e-32	49.73	RAN-1	RAS-related nuclear protein-1
AT2G32070	1.19958	9.13472e-20	5.036	AT2G32070	Polynucleotidyl transferase, ribonuclease H-like superfamily protein
AT4G34720	1.19915	2.04935e-21	43.548	AVA-P1	ATPase, F0/V0 complex, subunit C protein
AT2G42210	1.19906	1.21927e-28	28.422	OEP16-3	Mitochondrial import inner membrane translocase subunit Tim17/Tim22/Tim23 family protein
AT1G07660	1.19792	3.3384e-15	7.579	AT1G07660	Histone superfamily protein
AT1G32400	1.19769	2.78248e-28	10.471	TOM2A	tobamovirus multiplication 2A
AT4G29670	1.19708	1.49452e-32	20.665	ACHT2	atypical CYS HIS rich thioredoxin 2
AT5G16030	1.19673	3.61146e-19	11.634	AT5G16030	mental retardation GTPase activating protein
AT2G15970	1.19338	7.00855e-23	69.712	COR413-PM1	cold regulated 413 plasma membrane 1
AT4G21790	1.1924	5.25535e-28	12.028	TOM1	tobamovirus multiplication 1
AT4G30996	1.19142	4.22497e-16	8.401	NKS1	ubiquitin-associated protein (DUF1068)
AT4G23710	1.18903	4.92592e-18	23.161	VAG2	vacuolar ATP synthase subunit G2
AT4G28060	1.18668	9.09557e-18	216.416	AT4G28060	Cytochrome c oxidase, subunit Vib family protein
AT1G15120	1.18643	3.31806e-19	54.639	AT1G15120	Ubiquinol-cytochrome C reductase hinge protein
AT3G52730	1.18629	3.37291e-26	47.231	AT3G52730	ubiquinol-cytochrome C reductase UQCRX/QCR9-like family protein
AT3G16520	1.18617	4.92561e-29	10.14	UGT88A1	UDP-glucosyl transferase 88A1
AT1G18020	1.18329	7.24951e-10	6.329	AT1G18020	FMN-linked oxidoreductases superfamily protein
AT2G06010	1.18319	0.000113417	11.06	ORG4	OBP3-responsive protein 4 (ORG4)
AT2G07180	1.17775	8.71699e-23	5.385	AT2G07180	Protein kinase superfamily protein
AT2G47700	1.17637	2.21016e-24	6.915	RFI2	RING/U-box superfamily protein
AT1G28280	1.17617	5.38176e-20	8.575	AT1G28280	VQ motif-containing protein
AT1G20840	1.17566	7.00809e-26	6.03	TMT1	tonoplast monosaccharide transporter1
AT3G48740	1.17461	3.29095e-13	16.407	SWEET11	Nodulin MtN3 family protein
AT3G45980	1.17433	1.02757e-24	23.976	HTB9	Histone superfamily protein
AT4G00860	1.17406	1.27476e-23	27.996	ATOZI1	monopolar spindle protein (DUF1138)
AT2G13975	1.17228	4.54927e-08	6.038	AT2G13975	transposable_element_gene
AT2G23670	1.17113	2.9107e-17	54.333	YCF37	homolog of Synechocystis YCF37
AT2G15050	1.1687	9.78507e-12	24.329	LTP	lipid transfer protein
AT5G52240	1.16739	1.54571e-15	19.19	MSBP1	membrane steroid binding protein 1
AT5G25940	1.16662	3.09692e-10	9.723	AT5G25940	early nodulin-like protein
AT1G10630	1.16639	4.24327e-18	18.825	ARFA1F	ADP-ribosylation factor A1F
AT1G57720	1.16637	3.57405e-33	38.052	AT1G57720	Translation elongation factor EF1B, gamma chain
AT3G23830	1.16393	8.57966e-21	23.711	GRP4	glycine-rich RNA-binding protein 4
AT3G14430	1.16376	4.22127e-07	6.669	AT3G14430	GRIP/coiled-coil protein
AT3G10020	1.16238	3.63313e-07	21.558	AT3G10020	plant/protein
AT1G60550	1.16146	1.02569e-18	12.754	ECHID	enoyl-CoA hydratase/isomerase D
AT3G09390	1.16143	1.65983e-19	668.173	MT2A	metallothionein 2A
AT5G20165	1.16084	5.76186e-13	9.622	AT5G20165	kish-A-like protein
AT4G20830	1.15894	7.92472e-07	6.894	AT4G20830	FAD-binding Berberine family protein
AT5G45750	1.1589	7.00034e-18	7.158	RABA1c	RAB GTPase homolog A1C
AT4G22380	1.15855	9.78374e-12	5.539	AT4G22380	Ribosomal protein L7Ae/L30e/S12e/Gadd45 family protein
AT1G22450	1.15822	4.99625e-22	16.286	COX6B	cytochrome C oxidase 6B
AT1G24050	1.15792	5.43278e-23	11.532	AT1G24050	RNA-processing, Lsm domain-containing protein
AT1G70890	1.15771	2.67077e-17	37.626	MLP43	MLP-like protein 43
AT1G78670	1.15761	1.03238e-23	6.343	GGH3	gamma-glutamyl hydrolase 3
AT5G46160	1.15712	4.18733e-16	6.48	AT5G46160	Ribosomal protein L14p/L23e family protein
AT3G09740	1.15689	6.33607e-23	7.646	SYP71	syntaxin of plants 71
AT4G25890	1.15673	2.76507e-14	19.91	AT4G25890	60S acidic ribosomal protein family
AT3G55750	1.1567	1.67146e-30	76.988	AT3G55750	Ribosomal protein L35Ae family protein
AT2G41650	1.15649	9.36636e-15	19.204	AT2G41650	hypothetical protein
AT3G23325	1.15438	9.70216e-09	7.953	AT3G23325	Splicing factor 3B subunit 5/RDS3 complex subunit 10
AT5G13850	1.15333	1.10357e-25	24.227	NACA3	nascent polypeptide-associated complex subunit alpha-like protein 3
AT1G26470	1.15329	5.9681e-08	7.135	AT1G26470	chromatin modification-like protein
AT4G24920	1.15309	2.17776e-20	36.503	AT4G24920	secE/sec61-gamma protein transport protein
AT3G12600	1.15004	1.14233e-13	5.23	NUDT16	nudix hydrolase homolog 16
AT4G34870	1.14954	2.85425e-20	102.647	ROC5	rotamase cyclophilin 5
AT5G03880	1.14952	6.26217e-19	43.004	AT5G03880	Thioredoxin family protein
AT5G01920	1.14715	9.04097e-30	5.656	STN8	Protein kinase superfamily protein
AT4G25700	1.14679	3.49868e-22	12.221	BETA-OHASE 1	beta-hydroxylase 1
AT2G34690	1.14605	7.41089e-18	8.963	ACD11	Glycolipid transfer protein (GLTP) family protein
AT1G72370	1.14578	1.84635e-15	100.909	P40	40s ribosomal protein SA
AT1G16810	1.14573	9.95194e-20	12.369	AT1G16810	7-dehydrocholesterol reductase-like protein
AT1G11475	1.14486	8.34814e-16	15.401	NRPB10	RNA polymerases N / 8 kDa subunit
AT4G38970	1.14448	3.90436e-35	266.339	FBA2	fructose-bisphosphate aldolase 2
AT4G35460	1.14278	5.52904e-18	5.169	NTRB	NADPH-dependent thioredoxin reductase B
AT4G03150	1.14198	5.05852e-13	7.786	AT4G03150	plant/protein
AT1G19350	1.14197	1.0527e-28	25.866	BES1	Brassinosteroid signaling positive regulator (BZR1) family protein
AT1G07080	1.14187	3.69327e-24	12.567	AT1G07080	Thioredoxin superfamily protein
AT4G39460	1.14056	2.97493e-19	10.623	SAMC1	S-adenosylmethionine carrier 1
AT1G52590	1.14046	6.28806e-12	9.499	AT1G52590	Putative thiol-disulfide oxidoreductase DCC
AT3G63210	1.13979	2.93306e-17	5.36	AT3G63210	mediator of aba-regulated dormancy protein (DUF581)
AT5G36290	1.1386	3.08437e-17	7.432	AT5G36290	Uncharacterized protein family (UPF0016)
AT2G47730	1.13791	2.94726e-20	26.103	GSTF8	glutathione S-transferase phi 8
AT5G67220	1.1376	1.44937e-23	7.38	AT5G67220	FMN-linked oxidoreductases superfamily protein
AT2G39500	1.13734	5.87378e-07	12.902	AT2G39500	hexose transporter
AT5G24210	1.1372	1.36039e-13	7.949	AT5G24210	alpha/beta-Hydrolases superfamily protein
AT1G02780	1.13716	4.385e-36	169.007	emb2386	Ribosomal protein L19e family protein
AT2G27400	1.13647	2.2505e-09	11.36	TAS1A
AT5G60540	1.1362	7.38465e-23	10.704	PDX2	pyridoxine biosynthesis 2
AT3G13720	1.13592	2.08175e-12	7.667	PRA8	PRA1 (Prenylated rab acceptor) family protein
AT1G70760	1.13524	6.02269e-24	55.636	NdhL	inorganic carbon transport protein-like protein
AT5G48760	1.13438	9.65734e-26	23.184	AT5G48760	Ribosomal protein L13 family protein
AT3G20470	1.13392	2.10409e-10	9.478	GRP5	glycine-rich protein 5
AT4G04800	1.13343	1.67873e-09	5.284	MSRB3	methionine sulfoxide reductase B3
AT4G21105	1.13258	3.0051e-28	67.312	AT4G21105	cytochrome-c oxidase/ electron carrier
AT1G66590	1.13217	9.264e-07	7.102	COX19-1	cytochrome c oxidase 19-1
AT1G60950	1.13146	6.0626e-24	575.722	FED A	2Fe-2S ferredoxin-like superfamily protein
AT1G71500	1.13143	1.76131e-31	54.412	AT1G71500	Rieske (2Fe-2S) domain-containing protein
AT4G03520	1.13123	7.31987e-18	133.25	ATHM2	Thioredoxin superfamily protein
AT1G04985	1.13102	2.38134e-15	6.998	AT1G04985	triacylglycerol lipase-like protein
AT3G07390	1.13022	4.07467e-19	9.018	AIR12	auxin-induced in root cultures-like protein
AT1G74920	1.12951	1.5266e-26	15.226	ALDH10A8	aldehyde dehydrogenase 10A8
AT3G56070	1.12926	3.13975e-14	21.326	ROC2	rotamase cyclophilin 2
AT3G52090	1.12815	8.08858e-18	14.156	NRPB11	DNA-directed RNA polymerase, RBP11-like protein
AT3G63310	1.12739	1.60453e-13	7.994	BIL4	Bax inhibitor-1 family protein
AT1G76200	1.12731	5.0172e-11	52.395	AT1G76200	NADH dehydrogenase ubiquinone 1 beta subcomplex subunit
AT3G25910	1.12722	2.92499e-22	5.716	AT3G25910	MAP kinase kinase kinase, putative (DUF1644)
AT4G30760	1.12599	2.49426e-17	14.069	AT4G30760	Putative endonuclease or glycosyl hydrolase
AT1G17470	1.12507	5.34196e-25	11.253	DRG1	developmentally regulated G-protein 1
AT5G24660	1.12476	3.4765e-09	11.816	LSU2	response to low sulfur 2
AT5G35480	1.12193	0.000104524	12.785	AT5G35480	hypothetical protein
AT1G15370	1.12185	9.84575e-13	8.645	AT1G15370	SNARE-like superfamily protein
AT2G27510	1.12019	1.8043e-14	11.143	FD3	ferredoxin 3
AT5G14920	1.11962	3.32392e-20	22.435	AT5G14920	Gibberellin-regulated family protein
AT2G33180	1.11852	2.6182e-10	19.165	AT2G33180	hypothetical protein
AT5G44020	1.11848	3.6941e-25	45.576	AT5G44020	HAD superfamily, subfamily IIIB acid phosphatase
AT1G68300	1.1181	1.26737e-11	9.74	AT1G68300	Adenine nucleotide alpha hydrolases-like superfamily protein
AT2G28840	1.11071	1.81545e-23	17.619	XBAT31	hypothetical protein
AT5G52420	1.10976	2.1853e-16	7.712	AT5G52420	transmembrane protein
AT4G32590	1.10741	7.45761e-15	20.289	AT4G32590	2Fe-2S ferredoxin-like superfamily protein
AT1G21130	1.10696	3.45602e-24	26.129	IGMT4	O-methyltransferase family protein
AT5G27820	1.10577	2.97185e-09	7.73	AT5G27820	Ribosomal L18p/L5e family protein
AT2G19750	1.10445	2.76425e-20	39.88	AT2G19750	Ribosomal protein S30 family protein
AT5G66090	1.10427	2.40905e-16	9.479	AT5G66090	cell wall integrity/stress response component
AT5G47640	1.10312	5.69803e-11	16.937	NF-YB2	nuclear factor Y, subunit B2
AT1G54080	1.10296	8.75262e-27	12.032	UBP1A	oligouridylate-binding protein 1A
AT1G58590	1.10242	5.10143e-07	6.31	AT1G58590
AT2G21170	1.10002	1.01073e-20	82.758	TIM	triosephosphate isomerase
AT5G63400	1.09808	1.40012e-24	23.326	ADK1	adenylate kinase 1
AT2G17420	1.09737	2.36215e-21	9.753	NTRA	NADPH-dependent thioredoxin reductase A
AT2G44860	1.09664	1.38686e-20	10.744	AT2G44860	Ribosomal protein L24e family protein
AT5G60790	1.09574	9.3767e-28	13.731	ABCF1	ABC transporter family protein
AT4G02620	1.09512	3.74824e-21	19.179	AT4G02620	vacuolar ATPase subunit F family protein
AT5G67420	1.09497	6.21783e-21	12.189	LBD37	LOB domain-containing protein 37
AT5G10360	1.09294	1.55235e-28	80.042	EMB3010	Ribosomal protein S6e
AT5G16710	1.09274	5.97106e-27	22.768	DHAR3	dehydroascorbate reductase 1
AT3G08770	1.09214	8.72611e-21	39.38	LTP6	lipid transfer protein 6
AT5G03345	1.09054	3.70448e-11	10.079	AT5G03345	membrane magnesium transporter-like protein
AT1G02305	1.09009	2.18968e-20	9.938	AT1G02305	Cysteine proteinases superfamily protein
AT5G55210	1.09002	4.79955e-12	8.773	AT5G55210	hypothetical protein
AT2G45470	1.0887	1.74025e-16	21.242	FLA8	FASCICLIN-like arabinogalactan protein 8
AT1G18540	1.08611	7.43444e-34	72.936	AT1G18540	Ribosomal protein L6 family protein
AT4G05180	1.08589	7.36509e-24	265.801	PSBQ-2	photosystem II subunit Q-2
AT4G14342	1.08535	1.76624e-18	16.745	AT4G14342	Splicing factor 3B subunit 5/RDS3 complex subunit 10
AT1G80530	1.08464	3.84993e-09	9.406	AT1G80530	Major facilitator superfamily protein
AT4G14500	1.08456	4.40721e-19	6.099	AT4G14500	Polyketide cyclase/dehydrase and lipid transport superfamily protein
AT5G62690	1.08227	1.40093e-24	31.122	TUB2	tubulin beta chain 2
AT5G58005	1.08214	1.50954e-08	6.478	AT5G58005	Cytochrome c oxidase, subunit Vib family protein
AT3G52630	1.08177	3.49453e-06	5.04	AT3G52630	Nucleic acid-binding, OB-fold-like protein
AT2G28430	1.08156	7.79606e-13	15.571	AT2G28430	zinc finger, C3HC4 type family protein
AT3G05000	1.08013	6.09602e-11	6.053	AT3G05000	Transport protein particle (TRAPP) component
AT1G66240	1.07871	1.7479e-14	74.927	ATX1	homolog of anti-oxidant 1
AT4G05631	1.07838	0.000167956	24.009	AT4G05631	hypothetical protein
AT5G52440	1.07825	7.17925e-26	21.081	HCF106	Bacterial sec-independent translocation protein mttA/Hcf106
AT1G08380	1.07806	3.89986e-13	685.49	PSAO	photosystem I subunit O
AT3G54900	1.07758	2.30614e-19	23.817	CXIP1	CAX interacting protein 1
AT1G52870	1.07745	4.12261e-18	13.426	AT1G52870	Peroxisomal membrane 22 kDa (Mpv17/PMP22) family protein
AT5G08180	1.07715	6.43204e-17	13.252	AT5G08180	Ribosomal protein L7Ae/L30e/S12e/Gadd45 family protein
AT1G33600	1.07709	2.07868e-15	6.644	AT1G33600	Leucine-rich repeat (LRR) family protein
AT2G01620	1.07517	2.54905e-13	6.142	MEE11	RNI-like superfamily protein
AT2G25490	1.07299	1.6759e-18	6.138	EBF1	EIN3-binding F box protein 1
AT3G50550	1.07172	4.37312e-09	9.299	AT3G50550	hypothetical protein
AT2G35810	1.07105	3.78659e-07	6.197	AT2G35810	ureidoglycolate hydrolase
AT2G14460	1.07027	2.10343e-06	6.667	AT2G14460	hypothetical protein
AT1G22350	1.0689	0.000132582	11.48	AT1G22350	pseudogene of UDP-glucosyl transferase 85A5
AT4G01000	1.06826	7.77179e-14	6.133	AT4G01000	Ubiquitin-like superfamily protein
AT1G70310	1.06685	3.43837e-21	13.293	SPDS2	spermidine synthase 2
AT5G07470	1.06656	1.55967e-16	12.185	PMSR3	peptidemethionine sulfoxide reductase 3
AT1G27530	1.06591	3.53993e-17	14.317	AT1G27530	ubiquitin-fold modifier-conjugating enzyme
AT5G44005	1.06585	7.48633e-06	7.447	AT5G44005	hypothetical protein
AT2G30766	1.06447	0.000271475	5.159	AT2G30766	hypothetical protein
AT5G38520	1.06434	1.30177e-20	17.704	AT5G38520	alpha/beta-Hydrolases superfamily protein
AT5G52780	1.06409	1.76939e-11	23.155	AT5G52780	transmembrane protein, putative (DUF3464)
AT2G37970	1.06395	1.16597e-06	9.177	SOUL-1	SOUL heme-binding family protein
AT5G22440	1.06355	1.02836e-26	28.414	AT5G22440	Ribosomal protein L1p/L10e family
AT2G29310	1.0633	3.16821e-19	8.972	AT2G29310	NAD(P)-binding Rossmann-fold superfamily protein
AT2G43970	1.06291	5.11827e-19	60.416	LARP6b	RNA-binding protein
AT5G05960	1.0626	1.08242e-06	6.973	AT5G05960	Bifunctional inhibitor/lipid-transfer protein/seed storage 2S albumin superfamily protein
AT5G25280	1.06229	2.4644e-08	11.022	AT5G25280	serine-rich protein-like protein
AT2G46390	1.06173	6.83942e-12	57.051	SDH8	succinate dehydrogenase subunit
AT3G23820	1.05798	9.15891e-24	17.487	GAE6	UDP-D-glucuronate 4-epimerase 6
AT1G64355	1.05782	6.6667e-16	16.56	AT1G64355	1-acyl-sn-glycerol-3-phosphate acyltransferase
AT4G34110	1.05762	8.08561e-32	30.595	PAB2	poly(A) binding protein 2
AT5G06360	1.05735	4.40791e-20	72.745	AT5G06360	Ribosomal protein S8e family protein
AT3G07760	1.05614	5.69027e-11	7.151	AT3G07760	Sterile alpha motif (SAM) domain-containing protein
AT2G21600	1.05612	2.51018e-16	8.479	RER1B	endoplasmatic reticulum retrieval protein 1B
AT4G08460	1.05412	2.07896e-17	7.512	AT4G08460	hypothetical protein (DUF1644)
AT4G14960	1.05388	1.29256e-26	83.738	TUA6	Tubulin/FtsZ family protein
AT2G24860	1.05363	4.97784e-11	8.855	AT2G24860	DnaJ/Hsp40 cysteine-rich domain superfamily protein
AT5G58590	1.05347	1.56033e-13	5.658	RANBP1	RAN binding protein 1
AT5G47840	1.05335	4.53386e-25	15.353	AMK2	adenosine monophosphate kinase
AT5G46110	1.05271	2.70633e-16	208.931	APE2	Glucose-6-phosphate/phosphate translocator-like protein
AT4G22000	1.05204	8.87057e-16	15.945	AT4G22000	tyrosine sulfotransferase-like protein
AT1G54630	1.05084	1.06693e-24	36.081	ACP3	acyl carrier protein 3
AT2G45710	1.05037	1.09963e-10	11.486	AT2G45710	Zinc-binding ribosomal protein family protein
AT2G20860	1.05022	3.67296e-18	18.768	LIP1	lipoic acid synthase 1
AT2G27290	1.0493	6.21375e-11	86.002	AT2G27290	FAM210B-like protein, putative (DUF1279)
AT3G01690	1.04918	5.35269e-20	11.348	AT3G01690	alpha/beta-Hydrolases superfamily protein
AT5G19150	1.04875	4.01464e-08	5.237	AT5G19150	pfkB-like carbohydrate kinase family protein
AT1G04630	1.04763	4.05161e-14	8.08	MEE4	GRIM-19 protein
AT3G22235	1.04633	1.12867e-05	470.133	AT3G22235	cysteine-rich TM module stress tolerance protein
AT1G69935	1.04633	3.94985e-13	8.245	SHW1	short hypocotyl in white light1
AT5G12470	1.04591	1.98629e-21	8.054	AT5G12470	UvrABC system C protein, putative (DUF3411)
AT3G20680	1.03976	2.28845e-13	7.985	AT3G20680	plant/protein (DUF1995)
AT1G05190	1.0395	1.53303e-21	140.073	emb2394	Ribosomal protein L6 family
AT3G26780	1.03933	6.71522e-19	5.408	MEF14	Phosphoglycerate mutase family protein
AT2G45170	1.03695	3.19045e-09	6.876	ATG8E	AUTOPHAGY 8E
AT5G16250	1.03661	4.61174e-12	13.657	AT5G16250	transmembrane protein
AT2G38210	1.03594	6.10894e-09	9.4	PDX1L4	putative PDX1-like protein 4
AT3G04890	1.03354	2.77908e-09	5.804	AT3G04890	adenine phosphoribosyltransferase-like protein, putative (DUF2358)
AT1G61250	1.03333	3.72513e-15	7.125	SC3	secretory carrier 3
AT1G18650	1.03153	1.1875e-13	7.037	PDCB3	plasmodesmata callose-binding protein 3
AT2G45695	1.03145	5.97723e-06	6.01	AT2G45695	Ubiquitin related modifier 1
AT4G32130	1.03125	3.76876e-13	7.427	AT4G32130	ER membrane protein complex subunit-like protein (DUF2012)
AT5G48580	1.03089	2.94798e-13	13.483	FKBP15-2	FK506- and rapamycin-binding protein 15 kD-2
AT2G34460	1.02971	9.12865e-14	9.512	AT2G34460	NAD(P)-binding Rossmann-fold superfamily protein
AT5G62190	1.02916	1.31803e-23	14.284	PRH75	DEAD box RNA helicase (PRH75)
AT1G07820	1.02909	1.32905e-20	33.946	AT1G07820	Histone superfamily protein
AT2G35120	1.02894	2.45333e-10	6.84	AT2G35120	Single hybrid motif superfamily protein
AT1G53520	1.02883	1.60565e-13	5.887	FAP3	Chalcone-flavanone isomerase family protein
AT1G23490	1.02862	3.64615e-19	46.828	ARF1	ADP-ribosylation factor 1
AT4G39880	1.02785	2.88357e-18	14.772	AT4G39880	Ribosomal protein L23/L15e family protein
AT1G11260	1.02749	2.65623e-11	5.86	STP1	sugar transporter 1
AT1G24148	1.02737	1.04937e-07	5.395	AT1G24148	hypothetical protein
AT4G30330	1.02729	8.94966e-08	5.26	AT4G30330	Small nuclear ribonucleoprotein family protein
AT3G47430	1.02527	4.47012e-12	5.424	PEX11B	peroxin 11B
AT4G00355	1.02464	2.00782e-14	6.188	ATI2	mesoderm induction early response protein
AT4G36420	1.0232	2.3054e-15	8.881	AT4G36420	Ribosomal protein L12 family protein
AT4G25910	1.0232	1.38604e-13	7.515	NFU3	NFU domain protein 3
AT1G10960	1.02287	2.44559e-12	112.288	FD1	ferredoxin 1
AT3G52230	1.02226	3.34913e-17	39.541	AT3G52230	hypothetical protein
AT2G33340	1.02204	2.29901e-21	7.622	MAC3B	MOS4-associated complex 3B
AT5G20250	1.02198	0.000556391	8.606	DIN10	Raffinose synthase family protein
AT1G22530	1.01789	2.6812e-06	6.04	PATL2	PATELLIN 2
AT5G65990	1.01762	1.72084e-14	5.45	AT5G65990	Transmembrane amino acid transporter family protein
AT5G56760	1.01696	7.62075e-19	9.294	SERAT1
AT2G35370	1.01694	5.45753e-14	143.267	GDCH	glycine decarboxylase complex H
AT2G41940	1.01663	4.20327e-10	5.804	ZFP8	zinc finger protein 8
AT3G14290	1.01646	4.82978e-18	9.415	PAE2	20S proteasome alpha subunit E2
AT2G34560	1.01636	2.25698e-18	6.893	CCP1	P-loop containing nucleoside triphosphate hydrolases superfamily protein
AT2G30410	1.01631	3.67807e-12	11.284	KIS	tubulin folding cofactor A (KIESEL)
AT3G12345	1.0162	6.50733e-15	33.296	AT3G12345	FKBP-type peptidyl-prolyl cis-trans isomerase
AT2G15090	1.01581	9.15051e-17	10.575	KCS8	3-ketoacyl-CoA synthase 8
AT2G29530	1.01494	7.20348e-13	16.763	TIM10	Tim10/DDP family zinc finger protein
AT2G26580	1.0144	5.55362e-11	6.245	YAB5	plant-specific transcription factor YABBY family protein
AT1G80230	1.01125	3.34765e-06	69.701	AT1G80230	Rubredoxin-like superfamily protein
AT3G05760	1.01108	6.91047e-11	9.019	AT3G05760	C2H2 and C2HC zinc fingers superfamily protein
AT3G49780	1.01096	3.04688e-05	7.659	PSK4	phytosulfokine 4 precursor
AT4G25100	1.01088	2.86553e-15	227.39	FSD1	Fe superoxide dismutase 1
AT2G04700	1.00987	1.07411e-20	38.094	AT2G04700	ferredoxin thioredoxin reductase catalytic beta chain family protein
AT3G46320	1.00981	2.0107e-13	19.733	AT3G46320	Histone superfamily protein
AT4G17170	1.00916	3.79356e-15	10.331	RABB1C	RAB GTPase homolog B1C
AT3G22440	1.00858	3.8691e-24	16.417	AT3G22440	FRIGIDA-like protein
AT5G14105	1.00754	3.50001e-05	6.41	AT5G14105	hypothetical protein
AT2G45200	1.00728	2.10161e-11	5.062	GOS12	golgi snare 12
AT5G59850	1.00694	1.49513e-25	61.599	AT5G59850	Ribosomal protein S8 family protein
AT4G35750	1.00676	2.95154e-14	18.131	AT4G35750	SEC14 cytosolic factor family protein / phosphoglyceride transfer family protein
AT2G45070	1.00653	2.06376e-12	52.827	SEC61 BETA	Preprotein translocase Sec, Sec61-beta subunit protein
AT5G67560	1.00476	4.98157e-14	6.667	ARLA1D	ADP-ribosylation factor-like A1D
AT2G31670	1.00468	1.28253e-11	15.075	AT2G31670	Stress responsive alpha-beta barrel domain protein
AT5G02120	1.00404	5.63978e-16	45.517	OHP	one helix protein
AT1G67785	1.00237	4.53882e-10	341.456	AT1G67785	hypothetical protein
AT2G47610	1.00231	4.17548e-23	61.125	AT2G47610	Ribosomal protein L7Ae/L30e/S12e/Gadd45 family protein
AT5G67490	1.00196	4.97046e-08	7.11	AT5G67490	succinate dehydrogenase assembly factor
AT5G49510	1.00192	1.12792e-13	6.326	PFD3	prefoldin 3
AT5G10450	1.00183	2.57007e-24	49.106	GRF6	G-box regulating factor 6
AT2G39020	1.00179	6.26726e-16	9.813	AT2G39020	Acyl-CoA N-acyltransferases (NAT) superfamily protein
AT3G15360	1.00148	8.54964e-18	99.133	TRX-M4	thioredoxin M-type 4
AT1G77350	0.999359	1.03246e-07	5.44	AT1G77350	keratinocyte-associated-like protein
AT2G01250	0.997855	1.37718e-23	95.706	AT2G01250	Ribosomal protein L30/L7 family protein
AT4G14540	0.997413	6.15834e-12	22.579	NF-YB3	nuclear factor Y, subunit B3
AT3G10850	0.996755	6.11203e-19	23.983	GLY2	Metallo-hydrolase/oxidoreductase superfamily protein
AT1G25275	0.996517	2.53788e-12	66.03	AT1G25275	thionin-like protein
AT5G46800	0.994031	4.91376e-19	14.244	BOU	Mitochondrial substrate carrier family protein
AT3G59980	0.993986	2.50128e-07	14.961	AT3G59980	Nucleic acid-binding, OB-fold-like protein
AT2G40080	0.992226	7.63964e-13	12.903	ELF4	EARLY FLOWERING-like protein (DUF1313)
AT1G67660	0.991955	9.16871e-13	5.11	AT1G67660	Restriction endonuclease, type II-like superfamily protein
AT4G09320	0.990305	7.83925e-13	116.427	NDPK1	nucleoside diphosphate kinase
AT3G45640	0.989845	5.16696e-16	9.796	MPK3	mitogen-activated protein kinase 3
AT3G45770	0.989687	6.75391e-16	6.079	AT3G45770	Polyketide synthase, enoylreductase family protein
AT5G17670	0.988726	1.00603e-13	11.23	AT5G17670	alpha/beta-Hydrolases superfamily protein
AT3G13460	0.988603	8.17076e-21	15.738	ECT2	evolutionarily conserved C-terminal region 2
AT5G58740	0.987747	3.19035e-07	26.903	AT5G58740	HSP20-like chaperones superfamily protein
AT5G20180	0.985827	1.20673e-06	5.626	AT5G20180	Ribosomal protein L36
AT2G14890	0.985806	4.03429e-21	44.342	AGP9	arabinogalactan protein 9
AT3G51010	0.985064	1.96166e-14	10.824	AT3G51010	protein translocase subunit
AT3G22120	0.984939	1.01956e-09	88.998	CWLP	cell wall-plasma membrane linker protein
AT4G39710	0.984498	3.90471e-14	25.149	PnsL4	FK506-binding protein 16-2
AT3G53890	0.984278	2.75483e-12	72.102	AT3G53890	Ribosomal protein S21e
AT4G19640	0.983302	4.6234e-14	8.258	ARA7	Ras-related small GTP-binding family protein
AT1G48450	0.983068	2.76036e-21	15.117	AT1G48450	alanine-tRNA ligase, putative (DUF760)
AT1G47200	0.980672	8.93817e-12	8.518	WPP2	WPP domain protein 2
AT5G39950	0.980312	3.01412e-13	17.055	TRX2	thioredoxin 2
AT2G33450	0.980299	4.01382e-23	131.005	PRPL28	Ribosomal L28 family
AT5G58220	0.979922	2.3852e-11	5.173	TTL	transthyretin-like protein
AT2G21330	0.977815	6.03414e-21	116.849	FBA1	fructose-bisphosphate aldolase 1
AT5G57440	0.977567	7.91826e-10	5.237	GS1	Haloacid dehalogenase-like hydrolase (HAD) superfamily protein
AT5G10400	0.977407	3.88122e-18	21.85	AT5G10400	Histone superfamily protein
AT5G50870	0.976207	1.86848e-12	6.53	UBC27	ubiquitin-conjugating enzyme 27
AT4G17560	0.975873	5.1784e-15	38.05	AT4G17560	Ribosomal protein L19 family protein
AT3G61460	0.975754	1.27949e-11	9.623	BRH1	brassinosteroid-responsive RING-H2
AT1G47420	0.975392	1.48644e-17	23.917	SDH5	succinate dehydrogenase 5
AT2G43710	0.975223	6.52397e-13	15.306	SSI2	Plant stearoyl-acyl-carrier-protein desaturase family protein
AT5G05080	0.974674	3.30154e-14	7.103	UBC22	ubiquitin-conjugating enzyme 22
AT2G39990	0.974263	1.8338e-17	12.96	EIF2	eukaryotic translation initiation factor 2
AT2G32720	0.973332	4.24942e-11	8.618	CB5-B	cytochrome B5 isoform B
AT2G21130	0.973227	2.64806e-11	16.94	AT2G21130	Cyclophilin-like peptidyl-prolyl cis-trans isomerase family protein
AT4G25550	0.972845	9.91872e-13	7.177	AT4G25550	Cleavage/polyadenylation specificity factor, 25kDa subunit
AT2G37240	0.972442	2.85615e-10	5.191	AT2G37240	Thioredoxin superfamily protein
AT2G37250	0.971543	4.0135e-17	8.271	ADK	adenosine kinase
AT3G48750	0.967294	1.62421e-12	5.541	CDC2	cell division control 2
AT2G43150	0.966613	2.65852e-09	23.917	AT2G43150	Proline-rich extensin-like family protein
AT1G50010	0.966516	2.04774e-19	45.371	TUA2	tubulin alpha-2 chain
AT3G46560	0.965904	1.15788e-12	25.086	TIM9	Tim10/DDP family zinc finger protein
AT5G08050	0.962765	8.52969e-16	43.293	AT5G08050	wiskott-aldrich syndrome family protein, putative (DUF1118)
AT1G80500	0.962222	8.07753e-15	9.91	AT1G80500	SNARE-like superfamily protein
AT3G22890	0.961957	8.90595e-18	40.001	APS1	ATP sulfurylase 1
AT3G02200	0.961013	2.58483e-18	6.695	AT3G02200	Proteasome component (PCI) domain protein
AT1G70600	0.96076	9.66824e-14	183.532	AT1G70600	Ribosomal protein L18e/L15 superfamily protein
AT5G65430	0.960662	3.78081e-15	16.65	GRF8	general regulatory factor 8
AT3G01470	0.956913	1.01521e-14	5.487	HB-1	homeobox 1
AT5G42790	0.956741	1.64564e-14	16.568	PAF1	proteasome alpha subunit F1
AT5G62200	0.956584	2.10091e-10	6.428	AT5G62200	Embryo-specific protein 3, (ATS3)
AT1G79790	0.955301	1.71701e-11	7.513	FHY1	Haloacid dehalogenase-like hydrolase (HAD) superfamily protein
AT1G33265	0.955208	5.09973e-10	8.35	AT1G33265	Transmembrane proteins 14C
AT3G12760	0.951818	2.94002e-12	7.586	AT3G12760	defective in cullin neddylation protein
AT5G45680	0.951762	1.50324e-17	51.21	FKBP13	FK506-binding protein 13
AT1G33110	0.951193	3.23905e-10	5.181	AT1G33110	MATE efflux family protein
AT1G76030	0.950983	2.03956e-22	13.904	VAB1	ATPase, V1 complex, subunit B protein
AT2G22080	0.950797	6.7827e-12	8.794	AT2G22080	transmembrane protein
AT4G24990	0.950506	2.63715e-09	5.804	ATGP4	Ubiquitin family protein
AT5G55125	0.950485	1.45334e-09	6.978	AT5G55125	Ribosomal protein L31
AT2G24060	0.950339	1.33347e-16	14.001	AT2G24060	Translation initiation factor 3 protein
AT1G55160	0.949513	1.64898e-07	6.532	AT1G55160	WAS/WASL-interacting family protein
AT3G46010	0.947953	5.45208e-17	30.666	ADF1	actin depolymerizing factor 1
AT4G14440	0.947793	1.47798e-08	6.395	HCD1	3-hydroxyacyl-CoA dehydratase 1
AT4G26110	0.946529	4.58305e-18	11.478	NAP1
AT2G03870	0.945657	5.73007e-09	10.024	EMB2816	Small nuclear ribonucleoprotein family protein
AT1G51730	0.945571	8.95656e-15	6.676	AT1G51730	Ubiquitin-conjugating enzyme family protein
AT3G27690	0.944695	4.30991e-13	8.561	LHCB2.3	photosystem II light harvesting complex protein 2.3
AT4G15545	0.942545	2.12964e-20	33.995	AT4G15545	PH-response transcription factor
AT1G27950	0.942076	8.09496e-15	30.522	LTPG1	glycosylphosphatidylinositol-anchored lipid protein transfer 1
AT1G53233	0.941131	5.17241e-07	20.173	AT1G53233	Natural antisense transcript overlaps with AT1G53230
AT2G03820	0.93731	1.00407e-17	5.965	NMD3	nonsense-mediated mRNA decay NMD3 family protein
AT3G28710	0.933674	3.63785e-19	11.373	AT3G28710	ATPase, V0/A0 complex, subunit C/D
AT5G15960	0.932863	1.50533e-05	19.137	KIN1	stress-responsive protein (KIN1) / stress-induced protein (KIN1)
AT2G33220	0.932463	1.02096e-15	21.062	AT2G33220	GRIM-19 protein
AT1G01820	0.930932	4.28986e-11	12.544	PEX11C	peroxin 11c
AT5G58250	0.928262	5.03263e-16	62.498	EMB3143	YCF54
AT2G32080	0.928063	1.46474e-16	6.636	PUR ALPHA-1	purin-rich alpha 1
AT4G10480	0.927532	2.71402e-19	44.745	AT4G10480	Nascent polypeptide-associated complex (NAC), alpha subunit family protein
AT5G17770	0.925702	4.00851e-15	12.647	CBR	NADH:cytochrome B5 reductase 1
AT3G56010	0.923775	5.71344e-17	15.288	AT3G56010	transmembrane protein
AT4G15630	0.923085	3.30202e-10	7.924	AT4G15630	Uncharacterized protein family (UPF0497)
AT5G40770	0.922882	3.93223e-17	17.66	PHB3	prohibitin 3
AT2G04390	0.92246	1.59696e-12	33.123	AT2G04390	Ribosomal S17 family protein
AT3G16850	0.921612	9.23827e-15	6.207	AT3G16850	Pectin lyase-like superfamily protein
AT5G65260	0.920974	4.29438e-11	10.238	AT5G65260	RNA-binding (RRM/RBD/RNP motifs) family protein
AT1G50490	0.920447	2.22399e-07	5.497	UBC20	ubiquitin-conjugating enzyme 20
AT5G41600	0.915655	1.88421e-11	6.178	BTI3	VIRB2-interacting protein 3
AT3G48570	0.915267	2.92237e-05	6.705	AT3G48570	secE/sec61-gamma protein transport protein
AT2G35240	0.914651	8.00314e-13	9.525	MORF6	plastid developmental protein DAG
AT5G11450	0.913311	1.39275e-16	19.241	PPD5	PsbP domain protein (Mog1/PsbP/DUF1795-like photosystem II reaction center PsbP family protein)
AT1G29670	0.912592	6.07983e-18	18.585	AT1G29670	GDSL-like Lipase/Acylhydrolase superfamily protein
AT1G75560	0.911779	1.57728e-13	7.054	AT1G75560	zinc knuckle (CCHC-type) family protein
AT3G03990	0.91116	2.96471e-13	12.66	AT3G03990	alpha/beta-Hydrolases superfamily protein
AT5G28750	0.910224	4.84518e-13	49.457	AT5G28750	Bacterial sec-independent translocation protein mttA/Hcf106
AT1G10360	0.909875	6.33889e-11	10.968	GSTU18	glutathione S-transferase TAU 18
AT5G02380	0.909516	8.7687e-10	432.374	MT2B	metallothionein 2B
AT2G32060	0.907133	1.72421e-09	62.552	AT2G32060	Ribosomal protein L7Ae/L30e/S12e/Gadd45 family protein
AT5G27990	0.906118	1.38241e-08	5.699	AT5G27990	Pre-rRNA-processing protein TSR2, conserved region
AT2G20230	0.905686	7.66331e-14	8.661	AT2G20230	Tetraspanin family protein
AT3G56290	0.905451	2.59731e-07	6.772	AT3G56290	potassium transporter
AT1G47640	0.905286	7.36874e-10	6.533	AT1G47640	seven transmembrane domain protein
AT1G80780	0.90394	7.46973e-15	8.493	AT1G80780	Polynucleotidyl transferase, ribonuclease H-like superfamily protein
AT5G66860	0.903656	1.118e-10	7.207	AT5G66860	Ribosomal protein L25/Gln-tRNA synthetase, anti-codon-binding domain-containing protein
AT3G45930	0.903577	9.70158e-10	13.914	AT3G45930	Histone superfamily protein
AT3G57560	0.903178	4.54571e-11	5.912	NAGK	N-acetyl-l-glutamate kinase
AT1G12920	0.900762	1.92491e-16	6.972	ERF1-2	eukaryotic release factor 1-2
AT1G31160	0.899163	1.59223e-08	7.365	HINT 2	HISTIDINE TRIAD NUCLEOTIDE-BINDING 2
AT1G22850	0.898606	3.10477e-12	17.13	AT1G22850	SNARE associated Golgi protein family
AT2G38530	0.898204	0.000279879	22.531	LTP2	lipid transfer protein 2
AT2G43640	0.897566	4.21598e-08	6.283	AT2G43640	Signal recognition particle, SRP9/SRP14 subunit
AT3G17465	0.896831	1.29112e-10	6.529	RPL3P	ribosomal protein L3 plastid
AT1G59830	0.896632	1.38293e-11	5.88	PP2A-1	protein phosphatase 2A-2
AT3G08030	0.895944	8.12435e-15	19.237	AT3G08030	DNA-directed RNA polymerase subunit beta (Protein of unknown function, DUF642)
AT3G17930	0.895926	1.56e-16	30.228	DAC	transmembrane protein
AT1G66410	0.895701	2.04355e-14	37.823	CAM4	calmodulin 4
AT1G24147	0.895038	0.000463521	8.701	AT1G24147	transmembrane protein
AT3G02190	0.894139	9.04378e-06	13.906	AT3G02190	Ribosomal protein L39 family protein
AT3G02900	0.892076	4.10244e-08	10.819	AT3G02900	Low-density receptor-like protein
AT2G19480	0.89182	1.08175e-12	18.594	NAP1
AT4G02340	0.891398	3.49621e-06	6.173	AT4G02340	alpha/beta-Hydrolases superfamily protein
AT3G48930	0.890018	1.12381e-10	88.358	EMB1080	Nucleic acid-binding, OB-fold-like protein
AT2G03310	0.888599	1.10095e-06	5.424	AT2G03310	transmembrane protein
AT5G03350	0.888295	7.24021e-06	13.456	AT5G03350	Legume lectin family protein
AT5G35735	0.887308	1.20704e-05	10.258	AT5G35735	Auxin-responsive family protein
AT5G21274	0.88707	1.68922e-10	15.045	CAM6	calmodulin 6
AT5G48930	0.886996	3.35687e-10	15.79	HCT	hydroxycinnamoyl-CoA shikimate/quinate hydroxycinnamoyl transferase
AT1G28510	0.886883	2.48853e-08	11.284	AT1G28510	Optic atrophy 3 protein (OPA3)
AT3G46030	0.886825	5.31242e-15	20.172	HTB11	Histone superfamily protein
AT5G22000	0.886772	7.33049e-13	5.965	RHF2A	RING-H2 group F2A
AT1G14980	0.886675	2.07731e-09	34.648	CPN10	chaperonin 10
AT5G19770	0.886545	2.98452e-17	30.443	TUA3	tubulin alpha-3
AT3G15190	0.886031	3.72237e-12	487.352	PRPS20	chloroplast 30S ribosomal protein S20
AT1G14320	0.885478	2.61533e-15	160.168	SAC52	Ribosomal protein L16p/L10e family protein
AT3G62190	0.885441	1.93425e-07	6.222	AT3G62190	Chaperone DnaJ-domain superfamily protein
AT1G44000	0.885424	1.46371e-14	8.6	AT1G44000	STAY-GREEN-like protein
AT4G12880	0.885136	3.17093e-07	7.529	ENODL19	early nodulin-like protein 19
AT2G37220	0.884837	3.75792e-15	215.177	AT2G37220	RNA-binding (RRM/RBD/RNP motifs) family protein
AT2G15000	0.883721	3.93224e-07	8.403	AT2G15000	caspase-6 protein
AT1G20225	0.883134	6.38522e-07	5.179	AT1G20225	Thioredoxin superfamily protein
AT5G58240	0.881042	8.85536e-09	8.497	FHIT	FRAGILE HISTIDINE TRIAD
AT3G22480	0.879481	2.89734e-08	6.977	PDF2	prefoldin 2
AT5G08540	0.878812	2.19029e-13	7.87	AT5G08540	ribosomal RNA small subunit methyltransferase J
AT5G32450	0.878025	1.29548e-12	5.68	AT5G32450	RNA binding (RRM/RBD/RNP motifs) family protein
AT4G11220	0.877446	2.69047e-09	5.264	BTI2	VIRB2-interacting protein 2
AT1G14345	0.875664	3.02663e-11	34.253	AT1G14345	NAD(P)-linked oxidoreductase superfamily protein
AT3G05410	0.87538	3.44167e-08	6.317	AT3G05410	Photosystem II reaction center PsbP family protein
AT3G62410	0.875291	3.22117e-09	190.199	CP12-2	CP12 domain-containing protein 2
AT2G39900	0.875095	3.44139e-11	5.694	WLIM2a	GATA type zinc finger transcription factor family protein
AT3G17020	0.873153	2.09547e-06	30.86	AT3G17020	Adenine nucleotide alpha hydrolases-like superfamily protein
AT5G63160	0.872371	3.51313e-08	7.158	BT1	BTB and TAZ domain protein 1
AT4G22570	0.872026	9.74298e-09	7.037	APT3	adenine phosphoribosyl transferase 3
AT1G05205	0.871772	6.6418e-05	8.238	AT1G05205	hexokinase-1 protein
AT3G01340	0.871171	2.55796e-11	9.443	AT3G01340	Transducin/WD40 repeat-like superfamily protein
AT3G18410	0.870939	5.19184e-15	197.234	AT3G18410	NADH dehydrogenase ubiquinone 1 beta subcomplex subunit 10-B-like protein (Complex I subunit NDUFS6)
AT1G53400	0.869715	1.57702e-07	6.336	AT1G53400	Ubiquitin domain-containing protein
AT5G19250	0.869546	1.77532e-11	31.396	AT5G19250	Glycoprotein membrane precursor GPI-anchored
AT3G12930	0.868547	6.18197e-13	11.543	AT3G12930	Lojap-related protein
AT5G27760	0.868249	5.92303e-07	18.061	AT5G27760	Hypoxia-responsive family protein
AT5G51545	0.866466	7.88292e-11	14.97	LPA2	low psii accumulation2
AT5G52650	0.865108	1.9816e-18	38.622	AT5G52650	RNA binding Plectin/S10 domain-containing protein
AT3G17090	0.865049	8.92721e-12	6.373	AT3G17090	Protein phosphatase 2C family protein
AT2G28800	0.864923	7.88494e-14	42.488	ALB3	63 kDa inner membrane family protein
AT2G44065	0.864109	1.58718e-08	5.942	AT2G44065	Ribosomal protein L2 family
AT1G01090	0.864103	1.75174e-14	20.858	PDH-E1 ALPHA	pyruvate dehydrogenase E1 alpha
AT2G20450	0.864092	5.54456e-15	42.628	AT2G20450	Ribosomal protein L14
AT1G72020	0.863874	2.43293e-08	48.553	AT1G72020	TonB-dependent heme receptor A
AT4G15490	0.863402	7.17015e-14	6.447	UGT84A3	UDP-Glycosyltransferase superfamily protein
AT1G74060	0.861635	9.12691e-16	25.075	AT1G74060	Ribosomal protein L6 family protein
AT4G34180	0.861184	7.06033e-09	8.211	AT4G34180	Cyclase family protein
AT1G13930	0.860131	3.88016e-10	217.627	AT1G13930	oleosin-B3-like protein
AT2G35945	0.859968	2.02742e-08	6.541	AT2G35945	Natural antisense transcript overlaps with AT2G35940
AT2G27530	0.859034	2.31336e-18	73.386	PGY1	Ribosomal protein L1p/L10e family
AT5G22340	0.858114	6.89955e-14	8.853	AT5G22340	NF-kappa-B inhibitor-like protein
AT3G46940	0.8576	5.38251e-09	12.297	DUT1	DUTP-PYROPHOSPHATASE-LIKE 1
AT5G61410	0.857581	6.28984e-13	78.747	RPE	D-ribulose-5-phosphate-3-epimerase
AT5G25350	0.857499	4.47293e-15	5.472	EBF2	EIN3-binding F box protein 2
AT4G26570	0.857313	1.43293e-09	5.088	CBL3	calcineurin B-like 3
AT1G14670	0.857273	1.49155e-14	8.757	AT1G14670	Endomembrane protein 70 protein family
AT5G10160	0.857219	1.66883e-10	11.261	AT5G10160	Thioesterase superfamily protein
AT1G74670	0.856704	3.09255e-08	58.809	GASA6	Gibberellin-regulated family protein
AT1G04420	0.855787	1.35292e-13	13.582	AT1G04420	NAD(P)-linked oxidoreductase superfamily protein
[truncated: 456 more rows]

## Sheet: Table S5
Table S5: High-confidence binders identified by both iCLIP and RIP-seq at LL36
	iCLIP				RIP
AGI	5' UTR	Exon	Intron	3' UTR	log2FC	q-value	TPM	Symbol	Description
AT1G01100				x	2.01103	2.11081e-109	216.794	AT1G01100	60S acidic ribosomal protein family
AT1G01170				x	1.98217	1.2212e-71	38.851	AT1G01170	ozone-responsive stress-like protein (DUF1138)
AT1G02780	x	x		x	1.13716	4.385e-36	169.007	emb2386	Ribosomal protein L19e family protein
AT1G03130		x		x	1.50419	2.35008e-42	117.038	PSAD-2	photosystem I subunit D-2
AT1G03600		x			1.66103	4.51735e-36	124.286	PSB27	photosystem II family protein
AT1G03680	x			x	0.834077	2.72886e-14	79.485	THM1	thioredoxin M-type 1
AT1G04270				x	1.31254	5.60011e-39	130.706	RPS15	cytosolic ribosomal protein S15
AT1G04480			x		1.75267	1.65229e-33	122.895	AT1G04480	Ribosomal protein L14p/L23e family protein
AT1G04630		x			1.04763	4.05161e-14	8.08	MEE4	GRIM-19 protein
AT1G05190		x			1.0395	1.53303e-21	140.073	emb2394	Ribosomal protein L6 family
AT1G06460	x			x	1.66852	9.34974e-62	44.538	ACD32.1	alpha-crystallin domain 32.1
AT1G06680		x		x	0.854036	3.86201e-13	496.093	PSBP-1	photosystem II subunit P-1
AT1G08360	x				1.72092	1.41604e-61	104.766	AT1G08360	Ribosomal protein L1p/L10e family
AT1G08380	x	x	x	x	1.07806	3.89986e-13	685.49	PSAO	photosystem I subunit O
AT1G10200	x				0.771122	6.70157e-12	17.054	WLIM1	GATA type zinc finger transcription factor family protein
AT1G10960		x		x	1.02287	2.44559e-12	112.288	FD1	ferredoxin 1
AT1G12090	x	x		x	1.3519	1.36344e-30	201.129	ELP	extensin-like protein
AT1G13245				x	2.35435	1.38721e-41	24.772	RTFL17	ROTUNDIFOLIA like 17
AT1G13930		x		x	0.860131	3.88016e-10	217.627	AT1G13930	oleosin-B3-like protein
AT1G14320		x		x	0.885478	2.61533e-15	160.168	SAC52	Ribosomal protein L16p/L10e family protein
AT1G15820	x	x		x	0.703998	7.35963e-08	187.702	LHCB6	light harvesting complex photosystem II subunit 6
AT1G15930	x			x	2.62261	6.65764e-170	190.577	AT1G15930	Ribosomal protein L7Ae/L30e/S12e/Gadd45 family protein
AT1G17100		x		x	1.47674	8.23071e-27	47.13	HBP1	SOUL heme-binding family protein
AT1G17200				x	1.80009	3.13241e-41	22.34	AT1G17200	Uncharacterized protein family (UPF0497)
AT1G17880				x	1.32323	6.50686e-39	40.77	BTF3	basic transcription factor 3
AT1G18080	x	x			0.701611	3.17798e-13	69.15	ATARCA	Transducin/WD40 repeat-like superfamily protein
AT1G19150		x			0.59963	4.30403e-07	27.012	Lhca6	PSI type II chlorophyll a/b-binding protein (Lhca2*1)
AT1G19570		x			0.560033	8.22293e-06	76.73	DHAR1	dehydroascorbate reductase
AT1G20340	x	x		x	0.578675	1.3645e-08	574.968	DRT112	Cupredoxin superfamily protein
AT1G20620	x	x		x	0.503743	1.2892e-05	201.987	CAT3	catalase 3
AT1G21500				x	2.15022	1.8058e-46	118.697	AT1G21500	hypothetical protein
AT1G22690		x			0.541064	1.35366e-05	28.79	AT1G22690	Gibberellin-regulated family protein
AT1G22780		x			1.56066	4.94576e-32	66.085	PFL	Ribosomal protein S13/S18 family
AT1G23290				x	1.61955	4.05675e-32	164.056	RPL27AB	Ribosomal protein L18e/L15 superfamily protein
AT1G23310	x	x		x	0.593933	1.97941e-07	96.925	GGT1	glutamate:glyoxylate aminotransferase
AT1G24020				x	1.33828	7.84204e-33	55.045	MLP423	MLP-like protein 423
AT1G25275		x		x	0.996517	2.53788e-12	66.03	AT1G25275	thionin-like protein
AT1G25550	x				0.715122	4.31459e-05	6.994	AT1G25550	myb-like transcription factor family protein
AT1G26630	x			x	0.612739	8.02253e-08	135.989	FBR12	Eukaryotic translation initiation factor 5A-1 (eIF-5A 1) protein
AT1G26880			x		1.23596	3.31514e-24	69.514	AT1G26880	Ribosomal protein L34e superfamily protein
AT1G27400	x		x		1.82767	1.36115e-78	105.876	AT1G27400	Ribosomal protein L22p/L17e family protein
AT1G27950				x	0.942076	8.09496e-15	30.522	LTPG1	glycosylphosphatidylinositol-anchored lipid protein transfer 1
AT1G27970			x		0.657295	6.17539e-07	22.152	NTF2B	nuclear transport factor 2B
AT1G28330		x			2.0499	4.35547e-63	53.109	DYL1	dormancy-associated protein-like 1
AT1G29070	x	x		x	2.25247	1.12769e-78	306.869	AT1G29070	Ribosomal protein L34
AT1G29465			x		2.48586	3.26573e-37	14.454	AT1G29465	transmembrane protein
AT1G29670		x		x	0.912592	6.07983e-18	18.585	AT1G29670	GDSL-like Lipase/Acylhydrolase superfamily protein
AT1G29910		x		x	3.70295	8.17103e-175	1860.64	CAB3	chlorophyll A/B binding protein 3
AT1G29920				x	3.2157	4.72128e-106	740.567	CAB2	chlorophyll A/B-binding protein 2
AT1G29930		x		x	3.85684	4.82269e-268	13952.9	CAB1	chlorophyll A/B binding protein 1
AT1G30230				x	2.27666	5.5424e-75	144.579	eEF-1Bb1	translation elongation factor EF1B/ribosomal protein S6 family protein
AT1G30360		x			0.624549	3.10025e-09	15.593	ERD4	Early-responsive to dehydration stress protein (ERD4)
AT1G30380	x	x		x	1.27935	1.35486e-15	463.259	PSAK	photosystem I subunit K
AT1G30880				x	3.14717	8.87169e-79	77.407	AT1G30880	hypothetical protein
AT1G31330	x	x		x	1.61109	7.58913e-39	717.983	PSAF	photosystem I subunit F
AT1G31580	x	x		x	1.9182	1.21653e-17	683.503	ECS1	ECS1
AT1G31812	x			x	2.21807	9.61682e-122	281.888	ACBP6	acyl-CoA-binding protein 6
AT1G32050				x	0.785766	2.99118e-11	15.656	SCAMP5	SCAMP family protein
AT1G32920				x	3.4473	1.93114e-30	111.06	AT1G32920	hypothetical protein
AT1G33120		x		x	1.72811	9.34505e-63	130.909	AT1G33120	Ribosomal protein L6 family
AT1G33140		x		x	2.04756	3.97399e-59	207.262	PGY2	Ribosomal protein L6 family
AT1G33810				x	1.71248	1.10502e-52	36.312	AT1G33810	zinc finger/BTB domain protein
AT1G35680		x			0.625305	2.91726e-09	93.155	RPL21C	Ribosomal protein L21
AT1G41880				x	0.763456	1.33354e-14	67.827	AT1G41880	Ribosomal protein L35Ae family protein
AT1G42970	x	x		x	0.543474	1.00336e-07	175.903	GAPB	glyceraldehyde-3-phosphate dehydrogenase B subunit
AT1G43890				x	0.764239	8.22024e-06	7.591	RAB18	RAB GTPASE HOMOLOG B18
AT1G48350				x	1.41655	3.22858e-39	165.353	EMB3105	Ribosomal L18p/L5e family protein
AT1G48440				x	1.87044	3.47887e-43	29.978	AT1G48440	B-cell receptor-associated 31-like protein
AT1G49500		x		x	2.88988	1.86247e-142	47.547	AT1G49500	transcription initiation factor TFIID subunit 1b-like protein
AT1G50320				x	2.00095	4.26266e-53	67.102	THX	thioredoxin X
AT1G50900				x	2.43158	8.4492e-86	104.34	GDC1	Ankyrin repeat family protein
AT1G51400		x		x	1.58654	1.19425e-17	145.808	AT1G51400	Photosystem II 5 kD protein
AT1G51402		x			1.71676	7.53618e-15	96.795	AT1G51402	hypothetical protein
AT1G51650				x	1.34054	7.18064e-23	68.729	AT1G51650	ATP synthase epsilon chain
AT1G52300				x	2.45294	9.17409e-121	274.32	AT1G52300	Zinc-binding ribosomal protein family protein
AT1G54500				x	2.45977	6.23993e-68	159.83	AT1G54500	Rubredoxin-like superfamily protein
AT1G54690				x	0.727263	6.61628e-07	10.651	GAMMA-H2AX	gamma histone variant H2AX
AT1G55670	x	x		x	3.14658	4.65387e-156	2316.25	PSAG	photosystem I subunit G
AT1G56045	x			x	2.05875	1.21184e-72	370.865	AT1G56045	Ribosomal protein L41 family
AT1G56280				x	3.54115	8.70199e-186	202.02	DI19	drought-induced 19
AT1G57660		x			1.55075	1.93394e-34	105.417	AT1G57660	Translation protein SH3-like family protein
AT1G60950	x	x		x	1.13146	6.0626e-24	575.722	FED A	2Fe-2S ferredoxin-like superfamily protein
AT1G61520	x	x		x	2.50088	1.31398e-75	960.812	LHCA3	PSI type III chlorophyll a/b-binding protein
AT1G62040			x		0.778881	4.13887e-06	5.26	ATG8C	Ubiquitin-like superfamily protein
AT1G64090	x				1.32498	1.64293e-28	23.12	RTNLB3	Reticulan like protein B3
AT1G64720				x	2.81564	9.33374e-117	198.119	CP5	Polyketide cyclase/dehydrase and lipid transport superfamily protein
AT1G65260				x	0.710207	1.09095e-12	21.404	PTAC4	plastid transcriptionally active 4
AT1G65820		x		x	0.501063	0.000786335	13.957	AT1G65820	microsomal glutathione s-transferase
AT1G66100				x	0.592869	3.21172e-05	12.459	AT1G66100	Plant thionin
AT1G67090	x	x	x	x	2.22617	1.69812e-80	8752.73	RBCS1A	ribulose bisphosphate carboxylase small chain 1A
AT1G67350				x	1.23635	7.79159e-30	17.952	AT1G67350	NADH-ubiquinone oxidoreductase
AT1G67430			x	x	1.75527	5.84831e-67	256.528	AT1G67430	Ribosomal protein L22p/L17e family protein
AT1G68010	x				0.554674	6.56139e-07	57.903	HPR	hydroxypyruvate reductase
AT1G69620		x	x	x	1.88713	4.17253e-48	253.289	RPL34	ribosomal protein L34
AT1G70600		x		x	0.96076	9.66824e-14	183.532	AT1G70600	Ribosomal protein L18e/L15 superfamily protein
AT1G70760		x			1.13524	6.02269e-24	55.636	NdhL	inorganic carbon transport protein-like protein
AT1G70780	x	x		x	1.44718	1.84447e-40	81.257	AT1G70780	hypothetical protein
AT1G70890		x		x	1.15771	2.67077e-17	37.626	MLP43	MLP-like protein 43
AT1G71500				x	1.13143	1.76131e-31	54.412	AT1G71500	Rieske (2Fe-2S) domain-containing protein
AT1G72600	x	x		x	2.50144	0.000498162	6.643	AT1G72600	hydroxyproline-rich glycoprotein family protein
AT1G72610	x	x		x	1.59741	1.19629e-37	334.466	GER1	germin-like protein 1
AT1G72645		x			2.28079	7.37541e-21	52.031	AT1G72645	transmembrane protein
AT1G72930		x			0.535094	3.4332e-05	27.088	TIR	toll/interleukin-1 receptor-like protein
AT1G73885		x	x		2.17419	2.89525e-72	149.054	AT1G73885	AT-rich interactive domain protein
AT1G74670		x		x	0.856704	3.09255e-08	58.809	GASA6	Gibberellin-regulated family protein
AT1G74730	x				1.38942	2.55877e-29	61.192	AT1G74730	transmembrane protein, putative (DUF1118)
AT1G74970				x	1.64105	2.8941e-58	86.867	RPS9	ribosomal protein S9
AT1G75350		x			1.56027	4.65883e-55	213.634	emb2184	Ribosomal protein L31
AT1G75460	x			x	0.713082	2.84116e-10	15.35	AT1G75460	ATP-dependent protease La (LON) domain protein
AT1G75630				x	2.75383	3.32835e-102	86.166	AVA-P4	vacuolar H -pumping ATPase 16 kDa proteolipid subunit 4
AT1G76160	x				0.539361	0.000465624	7.984	sks5	SKU5 similar 5
AT1G76180	x			x	0.77636	4.85067e-10	46.195	ERD14	Dehydrin family protein
AT1G77940				x	1.83956	5.18514e-51	153.672	AT1G77940	Ribosomal protein L7Ae/L30e/S12e/Gadd45 family protein
AT1G78040		x		x	1.5132	3.80266e-49	118.841	AT1G78040	Pollen Ole e 1 allergen and extensin family protein
AT1G78630		x		x	0.796983	1.67751e-12	101.01	emb1473	Ribosomal protein L13 family protein
AT1G78830		x			0.561189	0.000132594	11.035	AT1G78830	Curculin-like (mannose-binding) lectin family protein
AT1G79850		x		x	1.67746	6.23554e-38	209.244	RPS17	ribosomal protein S17
AT2G01250	x				0.997855	1.37718e-23	95.706	AT2G01250	Ribosomal protein L30/L7 family protein
AT2G01590				x	1.88722	2.10916e-66	23.345	CRR3	chlororespiratory reduction 3
AT2G02100				x	2.17072	9.61874e-81	237.749	LCR69	low-molecular-weight cysteine-rich 69
AT2G04410				x	1.37224	1.91248e-26	28.241	AT2G04410	RPM1-interacting protein 4 (RIN4) family protein
AT2G04700				x	1.00987	1.07411e-20	38.094	AT2G04700	ferredoxin thioredoxin reductase catalytic beta chain family protein
AT2G05310		x		x	1.23625	9.38225e-32	67.158	AT2G05310	transmembrane protein
AT2G06520	x	x		x	2.98588	9.49126e-58	1693.06	PSBX	photosystem II subunit X
AT2G06850		x			0.740793	4.47155e-09	18.587	XTH4	xyloglucan endotransglucosylase/hydrolase 4
AT2G14890		x			0.985806	4.03429e-21	44.342	AGP9	arabinogalactan protein 9
AT2G15890		x		x	1.20622	3.27409e-28	59.124	MEE14	maternal effect embryo arrest 14
AT2G15970	x	x		x	1.19338	7.00855e-23	69.712	COR413-PM1	cold regulated 413 plasma membrane 1
AT2G16600				x	0.724836	2.12763e-09	148.146	ROC3	rotamase CYP 3
AT2G18020				x	1.54651	2.0677e-68	168.789	EMB2296	Ribosomal protein L2 family
AT2G20230		x			0.905686	7.66331e-14	8.661	AT2G20230	Tetraspanin family protein
AT2G20260		x		x	2.39095	4.38349e-81	435.491	PSAE-2	photosystem I subunit E-2
AT2G20670		x			2.92137	6.61273e-12	16.12	AT2G20670	sugar phosphate exchanger, putative (DUF506)
AT2G21330				x	0.977815	6.03414e-21	116.849	FBA1	fructose-bisphosphate aldolase 1
AT2G21580				x	2.11753	7.90063e-85	147.646	AT2G21580	Ribosomal protein S25 family protein
AT2G21660	x	x	x	x	1.71459	1.4032e-52	1717.4	GRP7	cold, circadian rhythm, and rna binding 2
AT2G23090	x			x	2.19589	1.42812e-112	146.421	AT2G23090	Uncharacterized protein family SERF
AT2G23120				x	1.78198	5.66e-26	45.981	AT2G23120	Late embryogenesis abundant protein, group 6
AT2G24945	x			x	2.25573	1.14759e-59	14.068	AT2G24945	transmembrane protein
AT2G25080				x	0.540554	9.14309e-05	23.039	GPX1	glutathione peroxidase 1
AT2G25210	x				2.03068	3.43973e-30	156.629	AT2G25210	Ribosomal protein L39 family protein
AT2G25510	x	x		x	2.75418	4.87457e-24	635.267	AT2G25510	transmembrane protein
AT2G25900	x				1.42406	1.12068e-12	6.935	ATCTH	Zinc finger C-x8-C-x5-C-x3-H type family protein
AT2G26500		x		x	2.50458	5.74723e-90	1206.98	AT2G26500	cytochrome b6f complex subunit (petM)
AT2G27385		x		x	2.30716	1.04713e-67	85.134	AT2G27385	Pollen Ole e 1 allergen and extensin family protein
AT2G27510			x		1.12019	1.8043e-14	11.143	FD3	ferredoxin 3
AT2G27530	x			x	0.859034	2.31336e-18	73.386	PGY1	Ribosomal protein L1p/L10e family
AT2G27710	x	x		x	1.75869	4.76792e-83	228.251	AT2G27710	60S acidic ribosomal protein family
AT2G27720		x		x	2.58133	1.39263e-115	418.278	AT2G27720	60S acidic ribosomal protein family
AT2G28740				x	1.39809	2.76694e-25	42.9	HIS4	histone H4
AT2G30570	x	x		x	1.46112	7.21478e-22	578.294	PSBW	photosystem II reaction center W
AT2G31141		x	x		10.7488	9.88738e-61	6442.18	AT2G31141	hypothetical protein
AT2G33430			x		0.822616	1.62472e-14	31.628
AT2G33450				x	0.980299	4.01382e-23	131.005	PRPL28	Ribosomal L28 family
AT2G33830	x	x		x	2.68363	2.69202e-170	315.969	AT2G33830	Dormancy/auxin associated family protein
AT2G33855				x	2.36107	8.25208e-39	35.467	AT2G33855	transmembrane protein
AT2G34420		x		x	4.12926	3.07665e-171	2673.58	LHB1B2	photosystem II light harvesting complex protein B1B2
AT2G34430		x		x	5.10337	2.32749e-270	1219.53	LHB1B1	light-harvesting chlorophyll-protein complex II subunit B1
AT2G34480	x	x		x	1.83318	3.80543e-48	197.577	AT2G34480	Ribosomal protein L18ae/LX family protein
AT2G35370		x		x	1.01694	5.45753e-14	143.267	GDCH	glycine decarboxylase complex H
AT2G35750	x	x		x	6.06866	1.61392e-62	111.83	AT2G35750	transmembrane protein
AT2G36320				x	1.50548	2.77588e-35	10.322	AT2G36320	A20/AN1-like zinc finger family protein
AT2G37220				x	0.884837	3.75792e-15	215.177	AT2G37220	RNA-binding (RRM/RBD/RNP motifs) family protein
AT2G38140	x	x		x	1.20671	5.77055e-28	222.404	PSRP4	plastid-specific ribosomal protein 4
AT2G38540		x		x	1.65953	2.56442e-35	457.539	LP1	lipid transfer protein 1
AT2G39460	x				1.45416	7.28709e-57	93.248	RPL23AA	ribosomal protein L23AA
AT2G40000		x			3.20385	4.17577e-10	26.649	HSPRO2	ortholog of sugar beet HS1 PRO-1 2
AT2G40080				x	0.992226	7.63964e-13	12.903	ELF4	EARLY FLOWERING-like protein (DUF1313)
AT2G41100	x				1.82553	1.05274e-16	29.725	TCH3	Calcium-binding EF hand family protein
AT2G41430	x	x		x	1.2338	6.26725e-19	86.225	ERD15	dehydration-induced protein (ERD15)
AT2G41840	x				1.69856	1.37203e-56	159.645	AT2G41840	Ribosomal protein S5 family protein
AT2G42530		x		x	1.64183	4.88507e-55	127.273	COR15B	cold regulated 15b
AT2G42540		x			2.12849	1.61676e-83	150.103	COR15A	cold-regulated 15a
AT2G42680				x	1.38902	5.96658e-32	28.069	MBF1A	multiprotein bridging factor 1A
AT2G43030	x	x		x	1.31878	8.99774e-37	144.949	AT2G43030	Ribosomal protein L3 family protein
AT2G43820		x			1.20598	3.11356e-14	11.398	UGT74F2	UDP-glucosyltransferase 74F2
AT2G43970				x	1.06291	5.11827e-19	60.416	LARP6b	RNA-binding protein
AT2G44650	x				1.24754	8.90316e-26	31.839	CHL-CPN10	chloroplast chaperonin 10
AT2G45070		x		x	1.00653	2.06376e-12	52.827	SEC61 BETA	Preprotein translocase Sec, Sec61-beta subunit protein
AT2G45180	x	x		x	2.24601	5.12008e-77	656.306	AT2G45180	Bifunctional inhibitor/lipid-transfer protein/seed storage 2S albumin superfamily protein
AT2G45960	x	x		x	0.522055	1.2755e-07	67.088	PIP1B	plasma membrane intrinsic protein 1B
AT2G46600		x			2.64316	3.79883e-62	69.142	AT2G46600	Calcium-binding EF-hand family protein
AT2G46820	x	x		x	1.24387	8.33074e-18	312.418	PSI-P	photosystem I P subunit
AT2G47110				x	1.88379	5.64311e-85	205.013	UBQ6	ubiquitin 6
AT2G47400		x		x	3.16096	2.70737e-121	1645.11	CP12-1	CP12 domain-containing protein 1
AT2G47730		x		x	1.13791	2.94726e-20	26.103	GSTF8	glutathione S-transferase phi 8
AT3G01130			x		2.52696	1.37826e-64	51.93	AT3G01130	ATP synthase E chain
AT3G02080				x	1.94808	2.96292e-61	143.366	AT3G02080	Ribosomal protein S19e family protein
AT3G02470	x			x	1.53702	6.53999e-17	167.697	SAMDC	S-adenosylmethionine decarboxylase
AT3G03070				x	1.82025	3.72593e-72	44.675	AT3G03070	NADH-ubiquinone oxidoreductase-like protein
AT3G04400	x			x	1.77816	1.25015e-44	314.632	emb2171	Ribosomal protein L14p/L23e family protein
AT3G05560	x			x	1.62353	7.2325e-27	134.599	AT3G05560	Ribosomal L22e protein family
AT3G05880	x			x	1.65797	2.13921e-49	169.583	RCI2A	Low temperature and salt responsive protein family
AT3G06700				x	1.37779	5.93413e-38	179.332	AT3G06700	Ribosomal L29e protein family
AT3G07460				x	2.32402	2.37715e-121	36.623	AT3G07460	transmembrane protein, putative (Protein of unknown function, DUF538)
AT3G08580		x		x	0.671047	1.13021e-11	137.691	AAC1	ADP/ATP carrier 1
AT3G08610				x	1.50776	1.02678e-32	97.731	AT3G08610	NADH dehydrogenase ubiquinone 1 alpha subcomplex subunit
AT3G08940		x		x	2.21403	1.75855e-75	191.399	LHCB4.2	light harvesting complex photosystem II
AT3G09200				x	2.08143	6.7571e-91	256.464	AT3G09200	Ribosomal protein L10 family protein
AT3G09390	x	x		x	1.16143	1.65983e-19	668.173	MT2A	metallothionein 2A
AT3G09500				x	2.18231	1.47122e-60	222.448	AT3G09500	Ribosomal L29 family protein
AT3G10020	x				1.16238	3.63313e-07	21.558	AT3G10020	plant/protein
AT3G11170				x	0.782514	1.46676e-15	28.794	FAD7	fatty acid desaturase 7
AT3G11400	x				0.531761	1.7976e-05	11.363	EIF3G1	eukaryotic translation initiation factor 3G1
AT3G11510		x			1.52643	2.07461e-50	149.025	AT3G11510	Ribosomal protein S11 family protein
AT3G11940				x	1.95375	5.37055e-63	171.668	RPS5A	ribosomal protein 5A
AT3G12120		x		x	3.2597	5.21228e-231	269.588	FAD2	fatty acid desaturase 2
AT3G12587			x		2.55067	5.99297e-60	26.759	AT3G12587	Oligosaccaryltransferase
AT3G13857	x				4.98394	2.97346e-10	23.869	AT3G13857	hypothetical protein
AT3G13920			x		0.584336	5.61842e-07	43.019	EIF4A1	eukaryotic translation initiation factor 4A1
AT3G14420	x	x		x	0.523767	1.52509e-06	163.773	GOX1	Aldolase-type TIM barrel family protein
AT3G15190				x	0.886031	3.72237e-12	487.352	PRPS20	chloroplast 30S ribosomal protein S20
AT3G15360		x		x	1.00148	8.54964e-18	99.133	TRX-M4	thioredoxin M-type 4
AT3G15450	x			x	2.1227	1.43965e-13	46.087	AT3G15450	aluminum induced protein with YGL and LRDR motifs
AT3G16080	x			x	1.45726	3.77324e-24	116.364	AT3G16080	Zinc-binding ribosomal protein family protein
AT3G16130		x		x	2.43761	8.67055e-47	30.58	ROPGEF13	RHO guanyl-nucleotide exchange factor 13
AT3G16140		x		x	0.753723	1.62303e-12	168.606	PSAH-1	photosystem I subunit H-1
AT3G16520				x	1.18617	4.92561e-29	10.14	UGT88A1	UDP-glucosyl transferase 88A1
AT3G16570				x	2.84671	1.12903e-123	46.855	RALF23	rapid alkalinization factor 23
AT3G16640	x	x		x	3.45368	1.52629e-108	955.07	TCTP	translationally controlled tumor protein
AT3G17020				x	0.873153	2.09547e-06	30.86	AT3G17020	Adenine nucleotide alpha hydrolases-like superfamily protein
AT3G17210		x			2.11337	1.73408e-73	70.104	HS1	heat stable protein 1
AT3G17390	x	x			0.500746	6.37761e-06	44.367	MTO3	S-adenosylmethionine synthetase family protein
AT3G18740				x	2.2426	4.98477e-82	217.496	RLK902	Ribosomal protein L7Ae/L30e/S12e/Gadd45 family protein
AT3G18780				x	1.94468	4.35821e-74	121.38	ACT2	actin 2
AT3G20470				x	1.13392	2.10409e-10	9.478	GRP5	glycine-rich protein 5
AT3G21055	x	x		x	1.75657	1.59703e-53	843.699	PSBTN	photosystem II subunit T
AT3G22120		x		x	0.984939	1.01956e-09	88.998	CWLP	cell wall-plasma membrane linker protein
AT3G22121		x			0.840799	8.67002e-06	484.41	AT3G22121	Natural antisense transcript overlaps with AT3G22120
AT3G22210				x	1.69302	1.19931e-27	94.471	AT3G22210	transmembrane protein
AT3G23000				x	2.44227	1.22783e-80	21.758	CIPK7	CBL-interacting protein kinase 7
AT3G23390				x	0.705239	7.00157e-10	70.722	AT3G23390	Zinc-binding ribosomal protein family protein
AT3G23820	x	x		x	1.05798	9.15891e-24	17.487	GAE6	UDP-D-glucuronate 4-epimerase 6
AT3G24830		x			1.5376	4.58452e-61	143.165	AT3G24830	Ribosomal protein L13 family protein
AT3G25520				x	0.690015	5.29255e-14	96.01	ATL5	ribosomal protein L5
AT3G25920	x			x	0.641732	1.77427e-08	65.632	RPL15	ribosomal protein L15
AT3G26070		x		x	0.800692	9.58207e-09	21.514	AT3G26070	Plastid-lipid associated protein PAP / fibrillin family protein
AT3G26650	x	x		x	1.49255	3.17063e-54	440.695	GAPA	glyceraldehyde 3-phosphate dehydrogenase A subunit
AT3G26710	x				0.745625	1.69682e-07	26.634	CCB1	cofactor assembly of complex C
AT3G27830		x		x	0.687483	3.33781e-12	84.995	RPL12-A	ribosomal protein L12-A
AT3G27850		x		x	2.84313	2.75399e-159	448.926	RPL12-C	ribosomal protein L12-C
AT3G47350			x		2.36917	4.90303e-80	10.668	HSD2	hydroxysteroid dehydrogenase 2
AT3G47470	x	x		x	2.72618	3.19708e-84	1017.47	LHCA4	light-harvesting chlorophyll-protein complex I subunit A4
AT3G47650				x	0.539992	1.02413e-05	62.333	AT3G47650	DnaJ/Hsp40 cysteine-rich domain superfamily protein
AT3G48140		x		x	2.3275	4.22362e-50	200.178	AT3G48140	B12D protein
AT3G48360		x		x	0.74584	2.09638e-08	40.358	BT2	BTB and TAZ domain protein 2
AT3G48690				x	1.85974	3.60608e-54	43.437	CXE12	alpha/beta-Hydrolases superfamily protein
AT3G49010				x	1.39354	1.9457e-41	118.5	BBC1	breast basic conserved 1
AT3G49910				x	1.97768	1.0194e-68	327.198	AT3G49910	Translation protein SH3-like family protein
AT3G50685		x			2.15924	7.8682e-86	61.956	AT3G50685	anti-muellerian hormone type-2 receptor
AT3G51510		x			1.57004	4.72436e-36	45.137	AT3G51510	transmembrane protein
AT3G51550		x			0.683653	1.49634e-09	6.364	FER	Malectin/receptor-like protein kinase family protein
AT3G52230		x		x	1.02226	3.34913e-17	39.541	AT3G52230	hypothetical protein
AT3G52590			x	x	2.0448	4.23557e-58	281.076	UBQ1	ubiquitin extension protein 1
AT3G53430				x	1.85009	2.54792e-75	137.195	AT3G53430	Ribosomal protein L11 family protein
AT3G53460	x			x	1.32307	2.03104e-38	366.464	CP29	chloroplast RNA-binding protein 29
AT3G53730				x	0.662699	3.42544e-07	27.884	AT3G53730	Histone superfamily protein
AT3G53740		x			2.62706	4.37275e-135	256.313	AT3G53740	Ribosomal protein L36e family protein
AT3G53870				x	0.720887	1.12301e-12	70.295	AT3G53870	Ribosomal protein S3 family protein
AT3G53890				x	0.984278	2.75483e-12	72.102	AT3G53890	Ribosomal protein S21e
AT3G53990		x		x	0.608205	5.53144e-07	24.47	AT3G53990	Adenine nucleotide alpha hydrolases-like superfamily protein
AT3G54210				x	1.30727	1.78713e-30	214.821	AT3G54210	Ribosomal protein L17 family protein
AT3G54890	x	x		x	2.90873	2.78733e-164	788.739	LHCA1	chlorophyll a-b binding protein 6
AT3G55280	x				0.810845	1.14233e-13	25.095	RPL23AB	ribosomal protein L23AB
AT3G56020				x	2.467	2.27749e-43	300.715	AT3G56020	Ribosomal protein L41 family
AT3G56070			x		1.12926	3.13975e-14	21.326	ROC2	rotamase cyclophilin 2
AT3G56340	x				1.60805	5.03071e-33	105.344	AT3G56340	Ribosomal protein S26e family protein
AT3G56910				x	1.43047	1.06006e-19	231.627	PSRP5	plastid-specific 50S ribosomal protein 5
AT3G56940	x			x	1.35974	2.8063e-48	97.266	CRD1	dicarboxylate diiron protein, putative (Crd1)
AT3G59840				x	3.25859	9.61988e-114	42.203	AT3G59840	allyl alcohol dehydrogenase-like protein
AT3G59940		x			0.734477	6.28176e-05	10.423	AT3G59940	Galactose oxidase/kelch repeat superfamily protein
AT3G60245	x			x	1.49216	5.44077e-53	346.012	AT3G60245	Zinc-binding ribosomal protein family protein
AT3G60770				x	1.24971	5.52969e-38	74.366	AT3G60770	Ribosomal protein S13/S15
AT3G61110		x		x	1.90666	9.17134e-63	181.694	RS27A	ribosomal protein S27
AT3G61190				x	3.85433	1.57507e-19	7.131	BAP1	BON association protein 1
AT3G61470	x	x		x	2.16196	8.89385e-107	1147.49	LHCA2	photosystem I light harvesting complex protein
AT3G62250				x	2.30755	1.4653e-84	320.743	UBQ5	ubiquitin 5
AT3G62400		x			1.41816	4.18693e-33	38.292	AT3G62400	cytochrome C oxidase subunit
AT3G62410		x		x	0.875291	3.22117e-09	190.199	CP12-2	CP12 domain-containing protein 2
AT3G62870	x				1.30748	9.96233e-42	98.155	AT3G62870	Ribosomal protein L7Ae/L30e/S12e/Gadd45 family protein
AT3G63160		x		x	1.81256	3.01199e-39	812.871	OEP6	outer envelope membrane protein
AT3G63410		x		x	1.67357	3.36051e-75	88.656	APG1	S-adenosyl-L-methionine-dependent methyltransferases superfamily protein
AT3G63540				x	1.28759	3.35634e-23	68.834	AT3G63540	thylakoid lumenal protein (Mog1/PsbP/DUF1795-like photosystem II reaction center PsbP family protein)
AT4G00100		x		x	2.16835	1.32508e-97	716.764	RPS13A	ribosomal protein S13A
AT4G00430		x		x	0.517824	6.47851e-05	21.242	PIP1
AT4G00895		x		x	0.65887	4.01703e-06	55.72	AT4G00895	ATPase, F1 complex, OSCP/delta subunit protein
AT4G01150	x	x		x	2.58306	2.03058e-54	750.152	AT4G01150	CURVATURE THYLAKOID 1A-like protein
AT4G01310				x	0.767926	1.04322e-12	65.806	AT4G01310	Ribosomal L5P family protein
AT4G02380	x				2.21406	4.33643e-34	79.767	SAG21	senescence-associated gene 21
AT4G02770	x	x		x	0.8226	1.12861e-15	348.658	PSAD-1	photosystem I subunit D-1
AT4G03520		x	x	x	1.13123	7.31987e-18	133.25	ATHM2	Thioredoxin superfamily protein
AT4G05050	x	x		x	0.808547	4.58631e-14	73.708	UBQ11	ubiquitin 11
AT4G05070				x	2.03724	7.75512e-52	54.229	AT4G05070	Wound-responsive family protein
AT4G05180		x		x	1.08589	7.36509e-24	265.801	PSBQ-2	photosystem II subunit Q-2
AT4G09320				x	0.990305	7.83925e-13	116.427	NDPK1	nucleoside diphosphate kinase
AT4G09800	x				2.4874	3.06579e-158	140.739	RPS18C	S18 ribosomal protein
AT4G10340	x	x	x	x	2.52395	4.33788e-101	1347.7	LHCB5	light harvesting complex of photosystem II 5
AT4G10480	x				0.927532	2.71402e-19	44.745	AT4G10480	Nascent polypeptide-associated complex (NAC), alpha subunit family protein
AT4G11150	x			x	0.571094	1.5309e-08	33.872	TUF	vacuolar ATP synthase subunit E1
AT4G12800	x	x		x	0.655454	1.17235e-07	363.649	PSAL	photosystem I subunit l
AT4G13520				x	2.93861	4.18573e-165	96.56	SMAP1	small acidic protein 1
AT4G13940				x	1.51936	1.10926e-53	161.258	HOG1	S-adenosyl-L-homocysteine hydrolase
AT4G14320	x		x		1.34697	1.4609e-35	133.209	AT4G14320	Zinc-binding ribosomal protein family protein
AT4G14960	x				1.05388	1.29256e-26	83.738	TUA6	Tubulin/FtsZ family protein
AT4G15545		x		x	0.942545	2.12964e-20	33.995	AT4G15545	PH-response transcription factor
AT4G16190		x		x	1.9031	3.51775e-64	105.893	AT4G16190	Papain family cysteine protease
AT4G16410		x			2.00953	1.20447e-34	100.779	AT4G16410	transmembrane protein
AT4G16980		x			0.636374	2.73312e-10	76.811	AT4G16980	arabinogalactan-protein family
AT4G17390			x	x	1.61656	2.27504e-36	99.72	AT4G17390	Ribosomal protein L23/L15e family protein
AT4G17560		x			0.975873	5.1784e-15	38.05	AT4G17560	Ribosomal protein L19 family protein
AT4G18100	x			x	2.10805	1.03549e-74	268.265	AT4G18100	Ribosomal protein L32e
AT4G21105				x	1.13258	3.0051e-28	67.312	AT4G21105	cytochrome-c oxidase/ electron carrier
AT4G21960	x	x		x	1.3365	9.37226e-38	234.133	PRXR1	Peroxidase superfamily protein
AT4G23420	x				9.14551	2.1713e-89	44.315	AT4G23420	NAD(P)-binding Rossmann-fold superfamily protein
AT4G23890				x	1.48046	6.89482e-37	21.467	NdhS	NAD(P)H-quinone oxidoreductase subunit S
AT4G24920	x				1.15309	2.17776e-20	36.503	AT4G24920	secE/sec61-gamma protein transport protein
AT4G25050	x	x		x	1.76701	1.79459e-54	179.875	ACP4	acyl carrier protein 4
AT4G25100	x	x		x	1.01088	2.86553e-15	227.39	FSD1	Fe superoxide dismutase 1
AT4G25570				x	0.648889	2.59886e-08	16.038	ACYB-2	Cytochrome b561/ferric reductase transmembrane protein family
AT4G27090	x			x	2.23432	2.14751e-101	440.625	AT4G27090	Ribosomal protein L14
AT4G27440	x	x		x	0.82926	6.63596e-17	77.634	PORB	protochlorophyllide oxidoreductase B
AT4G28240	x			x	2.25901	4.60698e-68	11.078	AT4G28240	Wound-responsive family protein
AT4G28750	x	x		x	1.91601	3.87508e-49	623.823	PSAE-1	Photosystem I reaction centre subunit IV / PsaE protein
AT4G29020		x			2.94894	5.89649e-122	137.727	AT4G29020	glycine-rich protein
AT4G29905				x	1.81377	6.6235e-62	46.473	AT4G29905	hypothetical protein
AT4G30220	x				1.73594	1.11746e-42	188.111	RUXF	small nuclear ribonucleoprotein F
AT4G30650	x			x	1.93504	3.7026e-60	253.868	AT4G30650	Low temperature and salt responsive protein family
AT4G30660				x	1.79359	1.59703e-30	67.373	AT4G30660	Low temperature and salt responsive protein family
AT4G30950				x	1.35399	7.62748e-41	52.463	FAD6	fatty acid desaturase 6
AT4G32020				x	2.41148	5.7467e-58	69.741	AT4G32020	serine/arginine repetitive matrix-like protein
AT4G32210		x			0.84263	2.41581e-09	11.254	SDH3-2	succinate dehydrogenase 3-2
AT4G32260	x	x		x	1.48968	1.67739e-38	356.112	PDE334	ATPase, F0 complex, subunit B/B', bacterial/chloroplast
AT4G32340		x		x	0.502515	0.000120621	25.519	AT4G32340	Tetratricopeptide repeat (TPR)-like superfamily protein
AT4G33865	x	x		x	2.38385	6.90832e-52	339.614	AT4G33865	Ribosomal protein S14p/S29e family protein
AT4G34110	x				1.05762	8.08561e-32	30.595	PAB2	poly(A) binding protein 2
AT4G34190				x	1.54688	5.99483e-29	145.476	2001-09-01	stress enhanced protein 1
AT4G34620	x	x		x	2.73137	4.01526e-46	819.195	SSR16	small subunit ribosomal protein 16
AT4G34670				x	1.73943	1.86408e-64	108.149	AT4G34670	Ribosomal protein S3Ae
AT4G34870				x	1.14954	2.85425e-20	102.647	ROC5	rotamase cyclophilin 5
AT4G35100		x		x	0.781239	3.89299e-12	62.412	PIP3	plasma membrane intrinsic protein 3
AT4G35750	x				1.00676	2.95154e-14	18.131	AT4G35750	SEC14 cytosolic factor family protein / phosphoglyceride transfer family protein
AT4G37300	x			x	1.92582	3.40551e-64	69.662	MEE59	maternal effect embryo arrest 59
AT4G38680	x			x	0.811047	3.58932e-05	6.833	GRP2	glycine rich protein 2
AT4G38770	x	x		x	0.695485	2.21656e-06	67.092	PRP4	proline-rich protein 4
AT4G38840	x				0.850982	0.000284371	9.779	AT4G38840	SAUR-like auxin-responsive protein family
AT4G38920				x	1.83331	1.81266e-50	68.631	VHA-C3	vacuolar-type H[ ]-ATPase C3
AT4G38970	x	x		x	1.14448	3.90436e-35	266.339	FBA2	fructose-bisphosphate aldolase 2
AT4G39200	x			x	2.85322	7.14793e-169	438.366	AT4G39200	Ribosomal protein S25 family protein
AT4G39260	x	x		x	0.778356	3.14545e-09	101.272	CCR1	cold, circadian rhythm, and RNA binding 1
AT4G40040	x				1.50065	2.11217e-53	118.13	AT4G40040	Histone superfamily protein
AT5G01350			x		2.02408	2.78725e-49	42.248	AT5G01350	UvrABC system C protein
AT5G01530	x	x		x	2.04294	2.47647e-81	820.546	LHCB4.1	light harvesting complex photosystem II
AT5G01595	x	x		x	1.90366	8.15103e-22	15.767	AT5G01595	Natural antisense transcript overlaps with AT5G01600
AT5G01600	x	x		x	0.703685	0.000390767	30.116	FER1	ferretin 1
AT5G02160	x	x		x	1.3885	2.56783e-44	138.872	AT5G02160	transmembrane protein
AT5G02380		x		x	0.909516	8.7687e-10	432.374	MT2B	metallothionein 2B
AT5G02450	x			x	1.504	6.55737e-49	115.855	AT5G02450	Ribosomal protein L36e family protein
AT5G02500		x		x	1.55754	1.6106e-58	236.443	HSC70-1	heat shock cognate protein 70-1
AT5G02960		x		x	2.14918	2.30009e-92	361.964	AT5G02960	Ribosomal protein S12/S23 family protein
AT5G06320		x			1.6385	2.34274e-12	28.569	NHL3	NDR1/HIN1-like 3
AT5G07090				x	1.23567	1.63973e-30	105.012	AT5G07090	Ribosomal protein S4 (RPS4A) family protein
AT5G08040				x	2.14252	5.1313e-74	77.692	TOM5	mitochondrial import receptor subunit TOM5-like protein
AT5G08060	x			x	1.50314	2.81777e-38	28.464	AT5G08060	furry
AT5G08180			x		1.07715	6.43204e-17	13.252	AT5G08180	Ribosomal protein L7Ae/L30e/S12e/Gadd45 family protein
AT5G08410		x		x	0.657036	1.12295e-05	39.922	FTRA2	ferredoxin/thioredoxin reductase subunit A (variable subunit) 2
AT5G09510				x	1.36939	2.20972e-40	72.164	AT5G09510	Ribosomal protein S19 family protein
AT5G09600		x			1.57257	2.49094e-24	14.311	SDH3-1	succinate dehydrogenase 3-1
AT5G10360				x	1.09294	1.55235e-28	80.042	EMB3010	Ribosomal protein S6e
AT5G10450				x	1.00183	2.57007e-24	49.106	GRF6	G-box regulating factor 6
AT5G10860		x			0.786171	7.89144e-14	39.307	CBSX3	Cystathionine beta-synthase (CBS) family protein
AT5G11740		x		x	2.3786	4.48609e-143	486.991	AGP15	arabinogalactan protein 15
AT5G12250	x				1.21316	2.01273e-28	24.098	TUB6	beta-6 tubulin
AT5G14320				x	1.27133	6.03355e-33	143.39	EMB3137	Ribosomal protein S13/S18 family
AT5G14740		x		x	1.36872	3.97375e-38	474.178	CA2	carbonic anhydrase 2
AT5G14920	x	x		x	1.11962	3.32392e-20	22.435	AT5G14920	Gibberellin-regulated family protein
AT5G15200	x			x	1.20703	2.75265e-18	208.543	AT5G15200	Ribosomal protein S4
AT5G15230				x	3.03596	4.04623e-197	279.907	GASA4	GAST1 protein homolog 4
AT5G15780				x	1.47314	1.71217e-35	14.336	AT5G15780	Pollen Ole e 1 allergen and extensin family protein
AT5G15802				x	2.24973	9.49708e-42	66.677	AT5G15802	chaperone
AT5G15960				x	0.932863	1.50533e-05	19.137	KIN1	stress-responsive protein (KIN1) / stress-induced protein (KIN1)
AT5G15970				x	2.17644	1.41183e-51	415.954	KIN2	stress-responsive protein (KIN2) / stress-induced protein (KIN2) / cold-responsive protein (COR6.6) / cold-regulated protein (COR6.6)
AT5G16130	x				1.32806	1.04442e-29	88.61	AT5G16130	Ribosomal protein S7e family protein
AT5G16470				x	2.41072	1.14316e-74	89.587	AT5G16470	zinc finger (C2H2 type) family protein
AT5G16710				x	1.09274	5.97106e-27	22.768	DHAR3	dehydroascorbate reductase 1
AT5G17870				x	2.0385	4.74312e-86	284.156	PSRP6	plastid-specific 50S ribosomal protein 6
AT5G18380	x			x	2.2764	1.18214e-138	483.803	AT5G18380	Ribosomal protein S5 domain 2-like superfamily protein
AT5G19120		x			1.58384	1.05159e-07	14.93	AT5G19120	Eukaryotic aspartyl protease family protein
AT5G19140	x			x	0.803437	5.18952e-11	25.065	AILP1	aluminum induced protein with YGL and LRDR motifs
AT5G19150				x	1.04875	4.01464e-08	5.237	AT5G19150	pfkB-like carbohydrate kinase family protein
AT5G19250		x		x	0.869546	1.77532e-11	31.396	AT5G19250	Glycoprotein membrane precursor GPI-anchored
AT5G19760		x			1.54812	1.31801e-50	40.94	AT5G19760	Mitochondrial substrate carrier family protein
AT5G19770		x		x	0.886545	2.98452e-17	30.443	TUA3	tubulin alpha-3
AT5G19940	x	x		x	1.59964	9.98631e-46	75.644	AT5G19940	Plastid-lipid associated protein PAP / fibrillin family protein
AT5G20010				x	1.20146	2.67183e-32	49.73	RAN-1	RAS-related nuclear protein-1
AT5G20090	x				1.64351	4.59536e-48	26.246	AT5G20090	Uncharacterized protein family (UPF0041)
AT5G20290		x		x	1.2535	2.16682e-41	241.596	AT5G20290	Ribosomal protein S8e family protein
AT5G20650	x				1.96667	1.23853e-67	27.555	COPT5	copper transporter 5
AT5G20720				x	0.689012	4.32197e-07	115.62	CPN20	chaperonin 20
AT5G21020	x				2.76333	7.50278e-170	98.686	AT5G21020	transmembrane protein
AT5G21940	x				1.75185	2.04995e-12	32.811	AT5G21940	hybrid signal transduction histidine kinase M-like protein
AT5G22440	x				1.06355	1.02836e-26	28.414	AT5G22440	Ribosomal protein L1p/L10e family
AT5G22880				x	0.633563	5.84029e-09	30.032	HTB2	histone B2
AT5G23040				x	1.71995	1.18112e-63	39.92	CDF1	cell growth defect factor-like protein (DUF3353)
AT5G23060		x			1.51882	5.40214e-53	61.859	CaS	calcium sensing receptor
AT5G23740	x			x	1.64759	7.23073e-39	94.337	RPS11-BETA	ribosomal protein S11-beta
AT5G27660				x	4.50817	3.72271e-34	17.46	DEG14	Trypsin family protein with PDZ domain-containing protein
AT5G27700				x	2.17093	3.34678e-75	182.814	AT5G27700	Ribosomal protein S21e
AT5G27850				x	1.61033	3.19226e-43	185	AT5G27850	Ribosomal protein L18e/L15 superfamily protein
AT5G38410	x	x		x	1.59224	7.8498e-46	2558.93	RBCS3B	Ribulose bisphosphate carboxylase (small chain) family protein
AT5G38420		x		x	0.764889	3.09898e-09	948.001	RBCS2B	Ribulose bisphosphate carboxylase (small chain) family protein
AT5G38430		x	x	x	0.58404	0.000136035	949.471	RBCS1B	Ribulose bisphosphate carboxylase (small chain) family protein
AT5G38980				x	1.82561	8.67055e-47	178.728	AT5G38980	transmembrane protein
AT5G39740	x			x	0.534928	3.16225e-08	66.3	RPL5B	ribosomal protein L5 B
AT5G41520		x		x	1.94748	4.83013e-78	118.785	RPS10B	RNA binding Plectin/S10 domain-containing protein
AT5G41700		x		x	3.46329	2.29769e-180	237.653	UBC8	ubiquitin conjugating enzyme 8
AT5G42530	x	x		x	2.93778	5.56689e-24	1026.95	AT5G42530	hypothetical protein
AT5G42900			x		1.94802	4.01292e-70	14.044	COR27	cold regulated protein 27
AT5G43760	x				0.831347	2.61168e-09	8.614	KCS20	3-ketoacyl-CoA synthase 20
AT5G44020				x	1.11848	3.6941e-25	45.576	AT5G44020	HAD superfamily, subfamily IIIB acid phosphatase
AT5G44580		x			1.45419	2.62973e-26	41.9	AT5G44580	transmembrane protein
AT5G46110	x	x		x	1.05271	2.70633e-16	208.931	APE2	Glucose-6-phosphate/phosphate translocator-like protein
AT5G46430			x		2.37551	3.80783e-144	219.62	AT5G46430	Ribosomal protein L32e
AT5G47930				x	1.53356	1.73074e-48	149.887	AT5G47930	Zinc-binding ribosomal protein family protein
AT5G51110				x	1.82479	5.75755e-60	109.621	AT5G51110	Transcriptional coactivator/pterin dehydratase
AT5G52470			x		1.25036	1.78551e-37	33.678	FIB1	fibrillarin 1
AT5G52650	x			x	0.865108	1.9816e-18	38.622	AT5G52650	RNA binding Plectin/S10 domain-containing protein
AT5G53300	x			x	2.62804	1.28208e-136	217.354	UBC10	ubiquitin-conjugating enzyme 10
AT5G53560	x	x			1.6308	4.38532e-37	53.489	CB5-E	cytochrome B5 isoform E
AT5G54270		x		x	2.79516	9.50184e-81	783.268	LHCB3	light-harvesting chlorophyll B-binding protein 3
AT5G54600				x	1.62076	4.1374e-58	129.154	RPL24	Translation protein SH3-like family protein
AT5G54770		x		x	0.504621	3.38134e-05	641.765	THI1	thiazole biosynthetic enzyme, chloroplast (ARA6) (THI1) (THI4)
AT5G55850		x			1.57626	3.35618e-41	20.37	NOI	RPM1-interacting protein 4 (RIN4) family protein
AT5G56670	x			x	2.19535	1.91565e-81	235.617	AT5G56670	Ribosomal protein S30 family protein
AT5G56710				x	1.79563	1.2225e-66	205.535	AT5G56710	Ribosomal protein L31e family protein
AT5G57040		x			2.31993	1.57081e-100	45.557	AT5G57040	Lactoylglutathione lyase / glyoxalase I family protein
AT5G57290	x				1.64295	1.41253e-36	126.903	AT5G57290	60S acidic ribosomal protein family
AT5G58250	x			x	0.928262	5.03263e-16	62.498	EMB3143	YCF54
AT5G59613				x	1.82788	4.81907e-42	128.446	AT5G59613	ATP synthase
AT5G59880				x	1.42624	2.07761e-43	56.914	ADF3	actin depolymerizing factor 3
AT5G60360		x			0.620755	2.51382e-08	47.891	ALP	aleurain-like protease
AT5G60680	x	x			2.5865	5.91763e-40	33.739	AT5G60680	transcription initiation factor TFIID subunit (Protein of unknown function, DUF584)
AT5G61310			x		1.6226	1.76908e-17	6.808	AT5G61310	Cytochrome c oxidase subunit Vc family protein
AT5G61410	x	x			0.857581	6.28984e-13	78.747	RPE	D-ribulose-5-phosphate-3-epimerase
AT5G61590		x			2.53378	5.84615e-62	46.768	AT5G61590	Integrase-type DNA-binding superfamily protein
AT5G63310				x	0.810002	1.61228e-11	50.359	NDPK2	nucleoside diphosphate kinase 2
AT5G64040	x	x		x	0.578982	2.87799e-06	215.042	PSAN	photosystem I reaction center subunit PSI-N, chloroplast, putative / PSI-N, putative (PSAN)
AT5G64350				x	1.64201	3.89338e-41	58.551	FKBP12	FK506-binding protein 12
AT5G64400				x	1.35836	7.13577e-22	74.112	AT5G64400	CHCH domain protein
AT5G65220				x	1.73894	6.45643e-42	200.207	AT5G65220	Ribosomal L29 family protein
AT5G66090				x	1.10427	2.40905e-16	9.479	AT5G66090	cell wall integrity/stress response component
AT5G66570	x	x		x	1.26251	2.70325e-34	670.83	PSBO1	PS II oxygen-evolving complex 1
AT5G67420	x				1.09497	6.21783e-21	12.189	LBD37	LOB domain-containing protein 37

## Sheet: Table S6
Table S6: Pentamers enriched in the vicinity of the crosslink sites at LL36
5'UTR	Z-Score	Exon	Intron	3'UTR
CUUCU	60.433	69.9823	17.5367	27.5469
3'UTR	Z-Score	5'UTR	Exon	Intron
UUCUG	72.2764	51.691	31.136	11.2062
UUGUA	67.6043	-17.6858	36.4703	-13.2742
GUGUU	65.3003	24.8896	35.4747	6.1719
UGUUU	61.3551	36.665	45.0915	0.96148
UCUGU	60.6263	25.4306	26.0504	29.5231
Intron	Z-Score	5'UTR	Exon	3'UTR
CGCGC	229.219	NA	3.70636	-3.16955
CCGCG	110.156	-2.53417	1.77797	NA
GCGCU	73.5067	NA	-12.6897	6.65393
UGCGC	66.3644	-3.9881	0.62047	1.45482
Exon	Z-Score	5'UTR	Intron	3'UTR
UUCUU	84.8172	43.459	2.11727	31.436
CUUGU	74.3166	19.0381	-6.68198	38.9182
UUCUC	71.8152	47.3097	-1.54729	8.89765
UUUGU	71.8037	8.17292	-13.3069	49.7592
UUCUA	71.3134	24.5399	17.0993	16.7591
GUUCU	70.7798	59.6314	-7.14686	48.8458
CUUCU	69.9823	60.433	17.5367	27.5469
UCUUU	69.1405	35.0448	-0.15658	34.8695
UAUCU	68.2516	-9.9727	5.41301	33.9915
UCUUC	67.3133	50.3753	-14.0269	24.2455
UUUCU	65.3477	22.5542	29.0455	26.925
Colorscale:
Green represents a higher Z-Score (pentamer enrichment), therefore a deviation from a random background, whereas red indicates a lower Z-Score. White represents an abundance similar to a random background.

## Sheet: Table S7
Table S7: RNA-seq read statistics at LL36
For each genotype and replicate, the numbers of raw reads, quality filtered reads, uniquely mapped reads and reads with spliced alignment are indicated.
	LL36
	Replicate 1	Replicate 2	Replicate 3
atgrp7-1 8i
Raw reads	61418715	66204900	71617404
Reads after filtering	38921450	36057863	45204927
Reads mapping uniquely	38177143	35360904	44298740
Reads with spliced alignment	13066015	12072513	15158585
Col-2
Raw reads	64493344	65312349	65486234
Reads after filtering	42199965	39566862	42683544
Reads mapping uniquely	41383098	38813387	41899113
Reads with spliced alignment	14316833	13510201	14688531
AtGRP7-ox
Raw reads	61805964	70893689	65575814
Reads after filtering	35146093	40702375	40254367
Reads mapping uniquely	34357197	39782625	39383516
Reads with spliced alignment	11800673	13920844	13980073

## Sheet: Table S8
Table S8: Differentially expressed AtGRP7 targets at LL36
Differentially expressed targets in grp7-1 8i (q < 0.05, TPM > 1)
Mean of three biological replicates
LL36	grp7-1 8i		TPM
AGI	log2FC	q-value	grp7-1 8i	Col-2	iCLIP	RIP	iCLIP&RIP	Symbol	Description
AT5G45340	4.19679	2.06867e-20	22.898	1.578		x		CYP707A3	cytochrome P450, family 707, subfamily A, polypeptide 3
AT4G29780	3.288	2.7367e-10	27.893	3.344		x		AT4G29780	nuclease
AT4G24570	3.23996	8.98918e-06	86.547	9.806		x		DIC2	dicarboxylate carrier 2
AT3G55980	2.91309	1.03207e-11	150.779	20.776		x		SZF1	salt-inducible zinc finger 1
AT1G35140	2.90888	2.85282e-08	22.07	3.285		x		PHI-1	Phosphate-responsive 1 family protein
AT5G17350	2.72119	6.02146e-07	6.271	1.183		x		AT5G17350	hypothetical protein
AT4G11280	2.55863	1.31503e-09	74.908	13.095		x		ACS6	1-aminocyclopropane-1-carboxylic acid (acc) synthase 6
AT1G21910	2.53555	1.72851e-06	34.259	6.278		x		DREB26	Integrase-type DNA-binding superfamily protein
AT5G57560	2.51675	2.08902e-14	179.587	32.313		x		TCH4	Xyloglucan endotransglucosylase/hydrolase family protein
AT1G73540	2.4789	8.05609e-06	128.053	23.575		x		NUDT21	nudix hydrolase homolog 21
AT1G07135	2.41769	1.7572e-05	221.897	43.072		x		AT1G07135	glycine-rich protein
AT1G80840	2.3619	1.4082e-10	63.768	12.774		x		WRKY40	WRKY DNA-binding protein 40
AT4G17490	2.34253	8.67447e-06	28.842	6.031		x		ERF6	ethylene responsive element binding factor 6
AT1G18300	2.33146	1.61671e-06	35.87	7.423		x		NUDT4	nudix hydrolase homolog 4
AT2G40000	2.3041	0.000205513	156.525	32.571	x	x	x	HSPRO2	ortholog of sugar beet HS1 PRO-1 2
AT3G50060	2.29649	5.15588e-06	58.722	12.435		x		MYB77	myb domain protein 77
AT4G27280	2.29497	5.86174e-05	211.916	43.97		x		AT4G27280	Calcium-binding EF-hand family protein
AT5G47230	2.27639	0.000634732	34.567	7.379		x		ERF5	ethylene responsive element binding factor 5
AT5G51190	2.2738	0.000468767	38.396	8.443		x		AT5G51190	Integrase-type DNA-binding superfamily protein
AT1G57990	2.2669	4.67495e-26	94.958	19.961		x		PUP18	purine permease 18
AT3G10930	2.19294	0.0177381	13.262	3.117		x		AT3G10930	hypothetical protein
AT5G61600	2.12856	0.00175886	111.754	26.605		x		ERF104	ethylene response factor 104
AT1G27730	2.12041	0.000366114	84.027	20.209		x		STZ	salt tolerance zinc finger
AT3G44260	2.0568	0.00525342	94.481	23.35		x		CAF1a	Polynucleotidyl transferase, ribonuclease H-like superfamily protein
AT4G27654	2.01753	0.00968775	3.646	1.125		x		AT4G27654	transmembrane protein
AT1G68840	1.99289	7.82893e-05	53.358	13.819		x		RAV2	related to ABI3/VP1 2
AT3G04640	1.98321	1.59854e-08	57.278	15.094		x		AT3G04640	glycine-rich protein
AT4G37260	1.92056	3.88339e-10	70.874	19.401		x		MYB73	myb domain protein 73
AT5G37770	1.91705	2.40743e-10	172.358	45.718		x		TCH2	EF hand calcium-binding protein family
AT2G38470	1.90155	7.53283e-17	75.435	20.905		x		WRKY33	WRKY DNA-binding protein 33
AT1G76600	1.88533	5.14908e-06	55.075	15.017		x		AT1G76600	poly polymerase
AT4G37610	1.87923	0.000790084	96.248	26.728		x		BT5	BTB and TAZ domain protein 5
AT1G72940	1.80365	3.27944e-09	40.435	11.873		x		AT1G72940	Toll-Interleukin-Resistance (TIR) domain-containing protein
AT1G74450	1.79647	1.43353e-33	22.397	6.704		x		AT1G74450	BPS1-like protein (DUF793)
AT1G25400	1.74292	0.000946466	26.626	8.301		x		AT1G25400	transmembrane protein
AT1G23710	1.73439	9.36084e-06	31.205	9.609		x		AT1G23710	hypothetical protein (DUF1645)
AT1G76650	1.72391	7.30119e-09	29.734	9.31		x		CML38	calmodulin-like 38
AT3G56880	1.70766	7.37645e-06	136.831	42.494		x		AT3G56880	VQ motif-containing protein
AT1G72920	1.6971	0.000149738	47.929	15.153		x		AT1G72920	Toll-Interleukin-Resistance (TIR) domain family protein
AT2G30020	1.69641	7.40813e-16	44.017	14.364		x		AT2G30020	Protein phosphatase 2C family protein
AT4G08950	1.69301	1.76732e-14	76.177	24.306		x		EXO	Phosphate-responsive 1 family protein
AT3G46620	1.69186	0.000243905	56.155	17.89		x		RDUF1	zinc finger (C3HC4-type RING finger) family protein
AT1G66160	1.65819	1.58194e-15	8.237	2.806		x		CMPG1	CYS, MET, PRO, and GLY protein 1
AT2G27080	1.62936	6.20378e-08	8.855	3.022		x		AT2G27080	Late embryogenesis abundant (LEA) hydroxyproline-rich glycoprotein family
AT2G20670	1.60302	0.00558731	64.053	21.684	x	x	x	AT2G20670	sugar phosphate exchanger, putative (DUF506)
AT1G19380	1.6022	1.80764e-06	29.706	9.96		x		AT1G19380	sugar, putative (DUF1195)
AT3G19680	1.6012	5.58256e-06	20.902	7.669		x		AT3G19680	hypothetical protein (DUF1005)
AT2G40140	1.59851	4.41148e-08	66.596	22.556		x		CZF1	zinc finger (CCCH-type) family protein
AT5G59550	1.54907	3.77127e-08	26.335	9.428		x		RDUF2	zinc finger (C3HC4-type RING finger) family protein
AT3G57530	1.53735	7.64682e-30	63.858	20.013		x		CPK32	calcium-dependent protein kinase 32
AT5G54490	1.53244	0.00471479	23.798	8.472		x		PBP1	pinoid-binding protein 1
AT2G23810	1.52754	3.92795e-22	210.195	73.196		x		TET8	tetraspanin8
AT5G04340	1.49786	0.00199565	34.447	12.712		x		ZAT6	6
AT4G01950	1.49659	4.5292e-39	46.155	17.374		x		GPAT3	glycerol-3-phosphate acyltransferase 3
AT1G32928	1.48793	0.00648857	44.691	16.501		x		AT1G32928	Avr9/Cf-9 rapidly elicited protein
AT1G18740	1.48586	7.24033e-22	36.267	13.134		x		AT1G18740	ROH1, putative (DUF793)
AT1G32920	1.47031	5.10439e-06	344.348	127.567	x	x	x	AT1G32920	hypothetical protein
AT4G27657	1.46201	0.0143803	45.714	17.176		x		AT4G27657	hypothetical protein
AT3G54810	1.45398	1.10521e-24	98.704	35.928		x		BME3	Plant-specific GATA-type zinc finger transcription factor family protein
AT1G35210	1.4532	0.000165258	20.864	7.85		x		AT1G35210	hypothetical protein
AT3G23170	1.44139	2.58574e-09	53.648	19.705		x		AT3G23170	hypothetical protein
AT5G67300	1.4408	6.99631e-10	58.627	22.358		x		MYBR1	myb domain protein r1
AT1G09070	1.42994	1.01576e-06	143.426	55.736		x		SRC2	soybean gene regulated by cold-2
AT1G19770	1.4247	1.22318e-14	142.762	53.693		x		PUP14	purine permease 14
AT5G59820	1.40968	0.0258313	25.35	10.01		x		RHL41	C2H2-type zinc finger family protein
AT3G15210	1.40326	3.49069e-12	58.078	22.801		x		ERF4	ethylene responsive element binding factor 4
AT5G06320	1.40307	1.2578e-09	257.489	99.505	x	x	x	NHL3	NDR1/HIN1-like 3
AT4G34150	1.39972	4.17033e-22	97.341	38.534		x		AT4G34150	Calcium-dependent lipid-binding (CaLB domain) family protein
AT3G16720	1.39342	4.28411e-08	28.468	11.127		x		ATL2	TOXICOS EN LEVADURA 2
AT1G28370	1.38702	0.00182446	12.766	5.12		x		ERF11	ERF domain protein 11
AT5G19240	1.37856	3.83661e-08	175.506	69.006		x		AT5G19240	Glycoprotein membrane precursor GPI-anchored
AT3G29000	1.35543	0.00177693	21.658	8.828		x		AT3G29000	Calcium-binding EF-hand family protein
AT2G25735	1.34837	1.4922e-07	38.557	15.508		x		AT2G25735	hypothetical protein
AT3G46600	1.34767	1.24291e-11	84.782	35.166		x		AT3G46600	GRAS family transcription factor
AT1G13260	1.34725	1.66051e-05	54.149	21.739		x		RAV1	related to ABI3/VP1 1
AT3G52400	1.3276	1.33963e-10	28.954	11.959		x		SYP122	syntaxin of plants 122
AT2G41010	1.32296	1.80557e-11	11.597	4.855		x		CAMBP25	calmodulin (CAM)-binding protein of 25 kDa
AT2G26530	1.29783	0.00063701	34.041	14.272		x		AR781	AR781, pheromone receptor-like protein (DUF1645)
AT1G29920	1.26382	5.15395e-63	1721.15	748.462	x	x	x	CAB2	chlorophyll A/B-binding protein 2
AT4G32480	1.24516	0.0118349	25.698	11.191		x		AT4G32480	sugar phosphate exchanger, putative (DUF506)
AT1G25560	1.23819	0.000364784	64.741	27.948		x		TEM1	AP2/B3 transcription factor family protein
AT3G57450	1.2371	2.73177e-05	107.863	46.261		x		AT3G57450	hypothetical protein
AT5G58430	1.2342	1.03429e-19	39.757	17.467		x		EXO70B1	exocyst subunit exo70 family protein B1
AT1G04770	1.22833	1.3231e-08	58.188	25.687		x		AT1G04770	Tetratricopeptide repeat (TPR)-like superfamily protein
AT3G61190	1.21908	0.00987788	10.533	4.755	x	x	x	BAP1	BON association protein 1
AT2G24550	1.19274	6.76012e-07	52.297	23.531		x		AT2G24550	major centromere autoantigen B-like protein
AT1G27100	1.192	2.06867e-20	84.564	35.364		x		AT1G27100	Actin cross-linking protein
AT1G51700	1.15594	2.23588e-14	34.335	15.714		x		DOF1	DOF zinc finger protein 1
AT4G37240	1.15215	6.20378e-08	19.517	9.192		x		AT4G37240	HTH-type transcriptional regulator
AT4G32020	1.15048	2.76908e-22	319.061	145.114	x	x	x	AT4G32020	serine/arginine repetitive matrix-like protein
AT3G62720	1.14512	1.2538e-26	16.136	7.641		x		XT1	xylosyltransferase 1
AT2G22500	1.13377	1.61101e-13	47.776	22.075		x		UCP5	uncoupling protein 5
AT5G10695	1.12277	2.79747e-06	33.688	15.574		x		AT5G10695	methionyl-tRNA synthetase
AT4G30440	1.07047	1.05533e-15	100.356	48.635		x		GAE1	UDP-D-glucuronate 4-epimerase 1
AT1G73500	1.05034	0.00969835	36.552	17.91		x		MKK9	MAP kinase kinase 9
AT5G16200	1.04573	1.98226e-06	9.395	4.717		x		AT5G16200	50S ribosomal protein-like protein
AT5G61440	1.01181	0.00036009	106.035	53.495		x		ACHT5	atypical CYS HIS rich thioredoxin 5
AT4G27652	0.995939	0.0120098	29.155	15.103		x		AT4G27652	hypothetical protein
AT1G66180	0.978904	2.88662e-11	41.371	21.258		x		AT1G66180	Eukaryotic aspartyl protease family protein
AT5G21940	0.973123	0.000333806	181.768	94.78	x	x	x	AT5G21940	hybrid signal transduction histidine kinase M-like protein
AT2G41100	0.973074	0.000111995	205.675	94.853	x	x	x	TCH3	Calcium-binding EF hand family protein
AT5G19120	0.972968	0.012719	86.449	45.407	x	x	x	AT5G19120	Eukaryotic aspartyl protease family protein
AT4G17500	0.97047	0.0195432	24.672	13.004		x		ERF-1	ethylene responsive element binding factor 1
AT2G43290	0.961234	3.85566e-17	50.659	26.558		x		MSS3	Calcium-binding EF-hand family protein
AT3G10985	0.951227	1.51878e-06	72.33	38.116		x		SAG20	senescence associated gene 20
AT3G52800	0.95007	5.62737e-09	73.233	37.929		x		AT3G52800	A20/AN1-like zinc finger family protein
AT2G17230	0.935895	9.7453e-07	37.17	20.046		x		EXL5	EXORDIUM like 5
AT1G69890	0.92502	6.14944e-09	24.771	13.513		x		AT1G69890	actin cross-linking protein (DUF569)
AT5G64310	0.903568	9.17124e-16	83.573	44.967		x		AGP1	arabinogalactan protein 1
AT4G23870	0.898367	7.66565e-05	13.306	7.345		x		AT4G23870	hypothetical protein
AT3G62420	0.889452	6.40547e-11	71.072	38.656		x		BZIP53	basic region/leucine zipper motif 53
AT3G62422	0.889396	6.80293e-11	71.072	38.658		x
AT3G15450	0.88875	0.024646	257.583	140.933	x	x	x	AT3G15450	aluminum induced protein with YGL and LRDR motifs
AT5G60680	0.883427	1.40088e-06	111.363	60.828	x	x	x	AT5G60680	transcription initiation factor TFIID subunit (Protein of unknown function, DUF584)
AT1G70090	0.874554	3.375e-12	46.889	25.975		x		LGT8	glucosyl transferase family 8
AT2G15090	0.855502	2.8647e-26	87.35	49.802		x		KCS8	3-ketoacyl-CoA synthase 8
AT4G32030	0.853643	8.32322e-15	29.183	16.523		x		AT4G32030	hypothetical protein
AT5G25190	0.832216	5.95131e-05	24.656	14.154		x		ESE3	Integrase-type DNA-binding superfamily protein
AT2G27830	0.828727	0.00147054	32.155	18.344		x		AT2G27830	hypothetical protein
AT1G80440	0.811888	0.000237227	40.232	23.88		x		AT1G80440	Galactose oxidase/kelch repeat superfamily protein
AT5G54980	0.806898	4.41176e-10	64.783	37.67		x		AT5G54980	Uncharacterized protein family (UPF0497)
AT3G56400	0.798272	3.25192e-06	114.036	66.99		x		WRKY70	WRKY DNA-binding protein 70
AT3G06070	0.77926	3.48955e-07	95.035	56.65		x		AT3G06070	hypothetical protein
AT2G27500	0.760642	4.39041e-06	40.746	24.48		x		AT2G27500	Glycosyl hydrolase superfamily protein
AT1G72900	0.735039	0.0350385	57.752	35.359		x		AT1G72900	Toll-Interleukin-Resistance (TIR) domain-containing protein
AT3G11650	0.722078	3.88339e-10	18.125	11.157		x		NHL2	NDR1/HIN1-like 2
AT5G11070	0.717115	2.69695e-05	139.348	85.913		x		AT5G11070	hypothetical protein
AT1G54740	0.713164	0.0257026	30.533	19.37		x		AT1G54740	FANTASTIC four-like protein (DUF3049)
AT1G70290	0.707853	9.11165e-05	26.406	15.781		x		TPS8	trehalose-6-phosphatase synthase S8
AT5G65207	0.707702	3.13772e-05	81.625	51.319		x		AT5G65207	hypothetical protein
AT4G36500	0.706475	2.70141e-09	136.429	84.91		x		AT4G36500	hypothetical protein
AT5G47220	0.701283	0.0199716	43.196	27.164		x		ERF2	ethylene responsive element binding factor 2
AT1G33600	0.693355	6.98643e-17	74.428	46.757		x		AT1G33600	Leucine-rich repeat (LRR) family protein
AT5G64260	0.675343	0.00395652	33.951	21.77		x		EXL2	EXORDIUM like 2
AT4G26400	0.672127	2.02973e-12	22.642	14.743		x		AT4G26400	RING/U-box superfamily protein
AT2G42530	0.667806	1.74552e-14	636.998	403.241	x	x	x	COR15B	cold regulated 15b
AT4G15800	0.66132	6.45801e-05	90.248	57.693		x		RALFL33	ralf-like 33
AT2G31880	0.645075	0.00223697	46.022	30.149		x		SOBIR1	Leucine-rich repeat protein kinase family protein
AT3G19030	0.637672	0.00113733	261.918	167.542		x		AT3G19030	transcription initiation factor TFIID subunit 1b-like protein
AT1G25550	0.63473	9.87563e-05	91.218	59.882	x	x	x	AT1G25550	myb-like transcription factor family protein
AT1G23390	0.633862	0.000111512	88.886	58.883		x		AT1G23390	Kelch repeat-containing F-box family protein
AT5G35735	0.630755	5.75472e-09	78.433	52.892		x		AT5G35735	Auxin-responsive family protein
AT3G48360	0.62669	3.43835e-06	389.706	257.573	x	x	x	BT2	BTB and TAZ domain protein 2
AT5G58090	0.62394	1.21607e-10	21.908	14.885		x		AT5G58090	O-Glycosyl hydrolases family 17 protein
AT3G45640	0.609183	7.33881e-08	117.871	78.703		x		MPK3	mitogen-activated protein kinase 3
AT2G27260	0.603753	2.85282e-08	28.731	19.201		x		AT2G27260	Late embryogenesis abundant (LEA) hydroxyproline-rich glycoprotein family
AT2G25250	0.592289	5.63085e-11	42.842	28.285		x		AT2G25250	serine/arginine repetitive matrix-like protein
AT3G56360	0.584294	0.0026332	119.885	83.073		x		AT3G56360	hypothetical protein
AT2G39570	0.583145	0.000417636	59.976	40.832		x		ACR9	ACT domain-containing protein
AT3G28180	0.582655	5.59817e-06	51.455	34.738		x		CSLC04	Cellulose-synthase-like C4
AT5G08330	0.582399	9.11635e-08	38.934	26.955		x		TCP11	TCP family transcription factor
AT1G20450	0.570038	2.45357e-07	161.535	112.784	x			ERD10	Dehydrin family protein
AT2G34510	0.559361	5.45219e-05	32.672	22.842		x		AT2G34510	choice-of-anchor C domain protein, putative (Protein of unknown function, DUF642)
AT4G00150	0.557687	1.10407e-06	17.171	12.346		x		HAM3	GRAS family transcription factor
AT5G45750	0.55172	7.50772e-13	47.462	32.77		x		RABA1c	RAB GTPase homolog A1C
AT1G72416	0.543685	3.42082e-05	34.851	23.782		x		AT1G72416	Chaperone DnaJ-domain superfamily protein
AT5G01881	0.542452	0.0379779	14.74	10.375		x		AT5G01881	transmembrane protein
AT2G22330	0.540391	2.6255e-09	26.248	18.491		x		CYP79B3	cytochrome P450, family 79, subfamily B, polypeptide 3
AT3G05490	0.531163	0.00171646	29.226	20.787		x		RALFL22	ralf-like 22
AT1G29910	0.524743	6.76988e-11	1786.02	1297.19	x	x	x	CAB3	chlorophyll A/B binding protein 3
AT5G63160	0.521213	0.00970613	56.252	39.652		x		BT1	BTB and TAZ domain protein 1
AT3G50950	0.520534	1.43284e-06	50.37	35.956		x		ZAR1	HOPZ-ACTIVATED RESISTANCE 1
AT1G27290	0.513341	8.3314e-05	95.321	67.355		x		AT1G27290	transmembrane protein
AT4G17090	0.512393	7.88594e-07	245.487	179.529	x			CT-BMY	chloroplast beta-amylase
AT5G50450	0.506888	0.0335022	27.621	19.667		x		AT5G50450	HCP-like superfamily protein with MYND-type zinc finger
AT1G50740	0.493533	0.000277822	25.081	18.135		x		AT1G50740	Transmembrane proteins 14C
AT1G72430	0.492724	0.0203576	113.659	81.266		x		AT1G72430	SAUR-like auxin-responsive protein family
AT1G12090	0.490242	6.53949e-05	1297.7	957.005	x	x	x	ELP	extensin-like protein
AT2G25900	0.48382	0.0437293	31.4	22.741	x	x	x	ATCTH	Zinc finger C-x8-C-x5-C-x3-H type family protein
AT4G20830	0.480167	0.0084105	40.442	29.672		x		AT4G20830	FAD-binding Berberine family protein
AT3G61640	0.479733	0.0021377	60.342	44.424		x		AGP20	arabinogalactan protein 20
AT2G41430	0.476538	0.00057611	684.424	503.088	x	x	x	ERD15	dehydration-induced protein (ERD15)
AT5G11740	0.472628	2.17053e-06	1589.27	1174.26	x	x	x	AGP15	arabinogalactan protein 15
AT5G22920	0.470587	0.0261764	52.679	37.564		x		AT5G22920	CHY-type/CTCHY-type/RING-type Zinc finger protein
AT4G33980	0.469686	0.0431495	127.899	98.275		x		AT4G33980	hypothetical protein
AT1G58290	0.464923	2.48342e-05	117.761	87.243		x		HEMA1	Glutamyl-tRNA reductase family protein
AT5G10750	0.462569	0.000762455	11.629	8.688		x		AT5G10750	enhanced disease resistance-like protein (DUF1336)
AT5G51550	0.459702	0.00118535	57.319	42.375		x		EXL3	EXORDIUM like 3
AT1G24170	0.449173	6.33112e-06	32.149	23.981		x		LGT9	Nucleotide-diphospho-sugar transferases superfamily protein
AT3G59350	0.447694	1.70655e-08	34.495	25.904		x		AT3G59350	Protein kinase superfamily protein
AT2G23320	0.446975	0.0188237	29.518	21.708		x		WRKY15	WRKY DNA-binding protein 15
AT2G06950	0.44109	1.53919e-05	58.666	44.429		x		AT2G06950	transposable_element_gene
AT2G23120	0.439329	4.35704e-06	144.288	105.985	x	x	x	AT2G23120	Late embryogenesis abundant protein, group 6
AT1G76020	0.438745	0.006236	26.807	19.905		x		AT1G76020	Thioredoxin superfamily protein
AT5G65630	0.433051	5.47522e-09	72.378	55.002		x		GTE7	global transcription factor group E7
AT1G55450	0.421471	0.00808389	81.507	61.388		x		AT1G55450	S-adenosyl-L-methionine-dependent methyltransferases superfamily protein
AT3G07390	0.419841	0.000312927	49.693	38.183		x		AIR12	auxin-induced in root cultures-like protein
AT1G74840	0.413825	0.00286606	42.707	32.626		x		AT1G74840	Homeodomain-like superfamily protein
AT4G30650	0.412313	0.000247896	1080.13	832.154	x	x	x	AT4G30650	Low temperature and salt responsive protein family
AT4G29905	0.410596	0.000870854	249.161	186.114	x	x	x	AT4G29905	hypothetical protein
AT1G18010	0.408654	0.00821663	21.226	16.489		x		AT1G18010	Major facilitator superfamily protein
AT2G47440	0.406167	0.0319972	19.041	15.129		x		AT2G47440	Tetratricopeptide repeat (TPR)-like superfamily protein
AT5G65420	0.405393	0.0367934	6.512	5.091	x			CYCD4;1	CYCLIN D4;1
AT3G17185	0.403323	0.00723708	50.163	38.938		x		TAS3
AT1G29670	0.40244	0.00105398	141.294	109.785	x	x	x	AT1G29670	GDSL-like Lipase/Acylhydrolase superfamily protein
AT5G13190	0.401579	0.00476968	39.677	30.447		x		GILP	GSH-induced LITAF domain protein
AT3G07470	0.397232	0.000207927	81.625	62.607		x		AT3G07470	transmembrane protein, putative (Protein of unknown function, DUF538)
AT4G22690	0.384456	0.0012871	147.271	115.486	x			CYP706A1	cytochrome P450, family 706, subfamily A, polypeptide 1
AT3G61100	0.381729	0.0022504	27.321	21.522		x		AT3G61100	Putative endonuclease or glycosyl hydrolase
AT5G61590	0.38165	0.0485669	140.16	109.53	x	x	x	AT5G61590	Integrase-type DNA-binding superfamily protein
AT5G13100	0.377635	0.00078585	18.835	14.973		x		AT5G13100	Gap junction beta-4 protein
AT3G06750	0.376989	0.00149213	58.426	45.937		x		AT3G06750	hydroxyproline-rich glycoprotein family protein
AT4G31510	0.376976	0.00522846	37.011	28.691		x		AT4G31510	major centromere autoantigen B-like protein
AT5G15970	0.376649	0.00324838	1461.02	1141.55	x	x	x	KIN2	stress-responsive protein (KIN2) / stress-induced protein (KIN2) / cold-responsive protein (COR6.6) / cold-regulated protein (COR6.6)
AT1G21130	0.369619	0.00181984	196.333	155.261		x		IGMT4	O-methyltransferase family protein
AT2G39870	0.365429	0.000254174	26.121	20.815		x		AT2G39870	hypothetical protein
AT2G15050	0.365182	0.0377594	158.454	128.356		x		LTP	lipid transfer protein
AT2G34420	0.361771	0.0016899	1622.57	1325.87	x	x	x	LHB1B2	photosystem II light harvesting complex protein B1B2
AT1G72610	0.360671	0.000152894	1530.46	1223.87	x	x	x	GER1	germin-like protein 1
AT2G37470	0.359488	2.23251e-05	101.692	80.399		x		AT2G37470	Histone superfamily protein
AT3G55430	0.359432	0.0045072	18.999	15.34		x		AT3G55430	O-Glycosyl hydrolases family 17 protein
AT5G43760	0.357911	0.000277719	65.655	52.464	x	x	x	KCS20	3-ketoacyl-CoA synthase 20
AT3G09260	0.350851	0.0198431	256.959	204.913	x			PYK10	Glycosyl hydrolase superfamily protein
AT5G24890	0.349401	0.0137233	58.748	46.377		x		AT5G24890	stress response NST1-like protein
AT1G75800	0.349027	2.00739e-05	52.942	42.788		x		AT1G75800	Pathogenesis-related thaumatin superfamily protein
AT5G13630	0.345967	0.00320938	181.233	147.465	x			GUN5	magnesium-chelatase subunit chlH, chloroplast, putative / Mg-protoporphyrin IX chelatase, putative (CHLH)
AT2G17840	0.344608	0.00200408	44.812	34.684		x		ERD7	Senescence/dehydration-associated protein-like protein
AT2G39675	0.341093	0.0142378	36.714	29.155		x		TAS1C
AT5G07580	0.337715	0.00093049	75.61	61.148		x		AT5G07580	ethylene-responsive transcription factor
AT5G20630	0.335345	0.00114106	2267.08	1840.4	x			GER3	germin 3
AT3G08030	0.334392	0.000181943	118.598	96.943		x		AT3G08030	DNA-directed RNA polymerase subunit beta (Protein of unknown function, DUF642)
AT2G34620	0.333735	0.0273152	77.371	62.759		x		AT2G34620	Mitochondrial transcription termination factor family protein
AT5G51720	0.332524	0.000766687	194.843	158.687		x		NEET	2 iron, 2 sulfur cluster binding protein
AT2G41110	0.328881	0.0112911	79.575	63.645		x		CAM2	calmodulin 2
AT3G03920	0.324884	0.00260415	105.007	87.254		x		AT3G03920	H/ACA ribonucleoprotein complex, subunit Gar1/Naf1 protein
AT1G19150	0.324046	7.00125e-05	185.7	153.157	x	x	x	Lhca6	PSI type II chlorophyll a/b-binding protein (Lhca2*1)
AT5G46780	0.323774	0.0164812	20.918	16.912		x		AT5G46780	VQ motif-containing protein
AT3G53460	0.321795	0.00666778	1586.38	1330.52	x	x	x	CP29	chloroplast RNA-binding protein 29
AT2G02130	0.320296	0.00577186	346.124	284.24		x		LCR68	low-molecular-weight cysteine-rich 68
AT2G43920	0.319206	0.0255903	13.084	11.087		x		HOL2	S-adenosyl-L-methionine-dependent methyltransferases superfamily protein
AT3G27750	0.316306	0.000671828	35.363	28.891		x		EMB3123	PPR containing protein
AT5G15350	0.316096	0.00188936	81	67.075		x		ENODL17	early nodulin-like protein 17
AT5G54940	0.314509	0.045437	506.88	412.885	x			AT5G54940	Translation initiation factor SUI1 family protein
AT5G56170	0.310943	0.00871551	66.759	56.227		x		LLG1	LORELEI-LIKE-GPI-ANCHORED PROTEIN 1
AT2G04030	0.309982	0.00527304	289.816	239.808	x			CR88	Chaperone protein htpG family protein
AT4G12040	0.307199	0.0139904	43.206	35.427		x		SAP7	A20/AN1-like zinc finger family protein
AT3G47470	0.303998	0.0156536	1922.43	1602.32	x	x	x	LHCA4	light-harvesting chlorophyll-protein complex I subunit A4
AT3G12930	0.302568	0.00255392	132.906	109.791		x		AT3G12930	Lojap-related protein
AT3G11700	0.301043	0.0351677	38.902	32.416		x		FLA18	FASCICLIN-like arabinogalactan protein 18 precursor
AT3G17390	0.299925	0.0350641	422.356	357.589	x	x	x	MTO3	S-adenosylmethionine synthetase family protein
AT3G23830	0.298544	0.0175603	161.185	136.061		x		GRP4	glycine-rich RNA-binding protein 4
AT3G06730	0.29737	0.014588	78.153	64.699		x		TRX z	Thioredoxin z
AT3G07790	0.292494	0.00729196	24.463	20.671		x		AT3G07790	DGCR14-like protein
AT3G61580	0.291874	0.00181062	63.943	52.903		x		SLD1	Fatty acid/sphingolipid desaturase
AT2G27402	0.28822	0.0229205	141.009	115.196		x		AT2G27402	plastid transcriptionally active protein
AT5G67250	0.284307	0.0154017	19.532	16.417		x		SKIP2	SKP1/ASK1-interacting protein 2
AT2G46330	0.282258	0.0276452	204.582	173.578		x		AGP16	arabinogalactan protein 16
AT2G27775	0.281367	0.0397391	41.867	34.877		x		AT2G27775	PPR containing protein
AT1G71260	0.281021	0.00109224	65.172	54.113		x		ATWHY2	WHIRLY 2
AT3G09500	0.277786	0.00105682	720.872	603.626	x	x	x	AT3G09500	Ribosomal L29 family protein
AT5G22875	0.274002	0.0257826	45.747	38.655		x		AT5G22875	transmembrane protein
AT4G33010	0.27255	0.0427479	621.19	531.894	x			GLDP1	glycine decarboxylase P-protein 1
AT2G18160	0.270788	0.0390672	54.64	45.534		x		bZIP2	basic leucine-zipper 2
AT3G06680	0.269091	0.00341164	275.298	233.023		x		AT3G06680	Ribosomal L29e protein family
AT5G20010	0.268826	0.00726968	278.216	238.344	x	x	x	RAN-1	RAS-related nuclear protein-1
AT1G21670	0.268044	0.0380512	16.935	14.382	x			AT1G21670	DPP6 amino-terminal domain protein
AT3G16570	0.267625	0.0311475	79.583	67.983	x	x	x	RALF23	rapid alkalinization factor 23
AT3G12965	0.266953	0.00301077	231.84	197.566		x		AT3G12965
AT2G18162	0.265424	0.0388062	54.639	45.702		x
AT5G43700	0.263694	0.00197072	93.639	78.637		x		ATAUX2-11	AUX/IAA transcriptional regulator family protein
AT1G29930	0.261668	0.00539636	10355.9	9051.23	x	x	x	CAB1	chlorophyll A/B binding protein 1
AT3G56070	0.260685	0.0237894	110.065	94.768	x	x	x	ROC2	rotamase cyclophilin 2
AT5G65360	0.257563	0.00502272	202.9	172.704		x		AT5G65360	Histone superfamily protein
AT1G74100	0.254917	0.0186169	65.759	56.237		x		SOT16	sulfotransferase 16
AT3G01500	0.254649	0.0141979	2929.59	2521.78	x			CA1	carbonic anhydrase 1
AT5G10550	0.254604	0.00668082	44.057	38.174		x		GTE2	global transcription factor group E2
AT5G20700	0.253766	0.0227384	387.359	333.127		x		AT5G20700	senescence-associated family protein, putative (DUF581)
AT1G10522	0.253114	0.0332751	65.977	55.693		x		PRIN2	Serine/Threonine-kinase
AT2G37220	0.251535	0.0324979	1400.73	1211.27	x	x	x	AT2G37220	RNA-binding (RRM/RBD/RNP motifs) family protein
AT2G41420	0.249677	0.0175392	123.11	108.979		x		WIH2	proline-rich family protein
AT4G38680	0.248641	0.0176608	102.377	88.74	x	x	x	GRP2	glycine rich protein 2
AT5G23900	0.248611	0.00619636	199.347	172.274		x		AT5G23900	Ribosomal protein L13e family protein
AT2G39900	0.24837	0.0179176	49.732	42.708		x		WLIM2a	GATA type zinc finger transcription factor family protein
AT3G44590	0.244175	0.0213968	92.61	79.681		x		AT3G44590	60S acidic ribosomal protein family
AT3G51550	0.244108	0.00688713	54.069	46.968	x	x	x	FER	Malectin/receptor-like protein kinase family protein
AT5G52100	0.243893	0.00502272	75.479	66.034		x		CRR1	Dihydrodipicolinate reductase, bacterial/plant
AT2G44650	0.240766	0.0131187	210.526	180.645	x	x	x	CHL-CPN10	chloroplast chaperonin 10
AT5G38430	0.240138	0.0155358	7506.83	6492.24	x	x	x	RBCS1B	Ribulose bisphosphate carboxylase (small chain) family protein
AT3G16780	0.239349	0.0139643	105.623	93.14		x		AT3G16780	Ribosomal protein L19e family protein
AT5G16110	0.23662	0.0407765	50.039	42.842		x		AT5G16110	hypothetical protein
AT1G22590	0.236578	0.0122255	92.54	80.321		x		AGL87	AGAMOUS-like 87
AT1G77490	0.235937	0.0294586	101.233	88.564	x			TAPX	thylakoidal ascorbate peroxidase
AT3G12630	0.234423	0.0308529	92.786	79.634		x		SAP5	A20/AN1-like zinc finger family protein
AT5G12470	0.234026	0.0188381	45.172	39.487		x		AT5G12470	UvrABC system C protein, putative (DUF3411)
AT5G59970	0.233302	0.0344874	136.447	119.087		x		AT5G59970	Histone superfamily protein
AT1G04420	0.229536	0.0214172	127.94	111.569		x		AT1G04420	NAD(P)-linked oxidoreductase superfamily protein
AT3G05560	0.226893	0.0112236	566.814	491.703	x	x	x	AT3G05560	Ribosomal L22e protein family
AT2G32180	0.223856	0.015882	127.734	110.99		x		PTAC18	plastid transcriptionally active 18
AT2G24060	0.218591	0.0396952	124.545	108.64		x		AT2G24060	Translation initiation factor 3 protein
AT2G29630	0.217849	0.0273087	337.983	301.168	x			THIC	thiaminC
AT2G44120	0.216876	0.026183	260.666	231.065		x		AT2G44120	Ribosomal protein L30/L7 family protein
AT2G35120	0.214986	0.0429356	38.171	33.634		x		AT2G35120	Single hybrid motif superfamily protein
AT1G60550	0.213291	0.0399698	74.4	65.601		x		ECHID	enoyl-CoA hydratase/isomerase D
AT2G36145	0.213001	0.0221649	127.18	112.023		x		AT2G36145	hypothetical protein
AT3G25470	0.211692	0.0408138	103.248	91.208		x		AT3G25470	bacterial hemolysin-like protein
AT1G19350	0.210855	0.0391661	145.589	129.256		x		BES1	Brassinosteroid signaling positive regulator (BZR1) family protein
AT1G60950	0.209817	0.0241934	2869.67	2541.04	x	x	x	FED A	2Fe-2S ferredoxin-like superfamily protein
AT1G15690	0.208237	0.02423	442.915	393.665	x			AVP1	Inorganic H pyrophosphatase family protein
AT3G01820	0.20682	0.0396892	33.482	30.01		x		AT3G01820	P-loop containing nucleoside triphosphate hydrolases superfamily protein
AT5G40770	0.206061	0.0475159	99.033	87.913		x		PHB3	prohibitin 3
AT4G13850	0.200553	0.029785	439.855	394.028		x		GR-RBP2	glycine-rich RNA-binding protein 2
AT1G54690	0.200387	0.0485515	71.934	63.208	x	x	x	GAMMA-H2AX	gamma histone variant H2AX
AT1G14320	0.190683	0.0350385	1045.69	933.123	x	x	x	SAC52	Ribosomal protein L16p/L10e family protein
AT1G10470	-0.203957	0.0483067	55.03	63.517		x		ARR4	response regulator 4
AT3G08510	-0.205584	0.0341793	73.235	86.436	x			PLC2	phospholipase C 2
AT1G77710	-0.212545	0.0470498	180.546	209.98		x		CCP2	ubiquitin-fold modifier
AT5G57040	-0.213143	0.0408138	97.411	115.729	x	x	x	AT5G57040	Lactoylglutathione lyase / glyoxalase I family protein
AT5G38650	-0.216311	0.0420896	57.237	67.733		x		AT5G38650	Proteasome maturation factor UMP1
AT5G49440	-0.227546	0.0259668	41.4	50.264		x		AT5G49440	hypothetical protein
AT2G42610	-0.227595	0.0268384	28.609	34.92		x		LSH10	LIGHT-DEPENDENT SHORT HYPOCOTYLS-like protein (DUF640)
AT1G20620	-0.232439	0.0391661	1111.36	1349.36	x	x	x	CAT3	catalase 3
AT5G49640	-0.236422	0.0490368	26.176	31.83		x		AT5G49640	hypothetical protein
AT4G02890	-0.239206	0.0290802	134.784	164.224	x			UBQ14	Ubiquitin family protein
AT4G23400	-0.244319	0.0290802	63.176	77.599		x		PIP1;5	plasma membrane intrinsic protein 1;5
AT2G03890	-0.245483	0.0350528	29.863	35.99		x		PI4K GAMMA 7	phosphoinositide 4-kinase gamma 7
AT1G19910	-0.248167	0.0441587	218.612	261.455		x		AVA-P2	ATPase, F0/V0 complex, subunit C protein
AT5G11840	-0.25022	0.0165837	40.165	48.272		x		AT5G11840	YCF36, putative (DUF1230)
AT2G35945	-0.251589	0.0401985	25.279	30.795		x		AT2G35945	Natural antisense transcript overlaps with AT2G35940
AT2G28910	-0.25164	0.0176591	92.995	113.355		x		CXIP4	CAX interacting protein 4
AT2G41940	-0.254844	0.00647846	25.24	30.818		x		ZFP8	zinc finger protein 8
AT3G01490	-0.254916	0.0280629	11.895	14.577	x			AT3G01490	Protein kinase superfamily protein
AT1G61250	-0.258679	0.0292567	37.78	45.8		x		SC3	secretory carrier 3
AT5G42300	-0.259451	0.0391769	345.382	419.817		x		UBL5	ubiquitin-like protein 5
AT4G05320	-0.26182	0.00388603	545.51	677.737	x			UBQ10	polyubiquitin 10
AT5G03460	-0.262624	0.0451791	270.156	326.846		x		AT5G03460	transmembrane protein
AT1G52590	-0.262986	0.0300131	61.304	73.689		x		AT1G52590	Putative thiol-disulfide oxidoreductase DCC
AT1G70160	-0.263038	0.00961789	56.568	69.676		x		AT1G70160	zinc finger MYND domain protein
AT2G34690	-0.265315	0.021681	34.157	41.652		x		ACD11	Glycolipid transfer protein (GLTP) family protein
AT5G56150	-0.26828	0.0172069	44.165	54.683		x		UBC30	ubiquitin-conjugating enzyme 30
AT5G17280	-0.269792	0.0179886	40.31	49.365		x		AT5G17280	oxidoreductase-like protein, amino-terminal protein
AT3G47250	-0.26997	0.0172443	53.081	65.241		x		AT3G47250	transmembrane protein, putative (DUF247)
AT5G66040	-0.283163	0.0181089	184.215	231.34		x		STR16	sulfurtransferase protein 16
AT1G11910	-0.285717	0.00912571	191.06	239.402	x			APA1	aspartic proteinase A1
AT3G62290	-0.287299	0.0043673	244.491	304.475		x		ARFA1E	ADP-ribosylation factor A1E
AT2G47710	-0.287696	0.00639515	80.55	99.957		x		AT2G47710	Adenine nucleotide alpha hydrolases-like superfamily protein
AT3G61200	-0.28975	0.029784	37.663	46.885		x		AT3G61200	Thioesterase superfamily protein
AT1G15230	-0.290119	0.0131	17.728	21.875		x		AT1G15230	hypothetical protein
AT4G19390	-0.29029	0.0375369	32.67	40.21		x		AT4G19390	Uncharacterized protein family (UPF0114)
AT2G37630	-0.300138	0.000894857	32.951	42.188		x		AS1	myb-like HTH transcriptional regulator family protein
AT1G28580	-0.302005	0.00100899	31.03	39.119		x		AT1G28580	GDSL-like Lipase/Acylhydrolase superfamily protein
AT5G47550	-0.309625	0.012653	32.635	40.792		x		AT5G47550	Cystatin/monellin superfamily protein
AT3G02790	-0.310793	0.00467611	65.468	82.468		x		AT3G02790	zinc finger (C2H2 type) family protein
AT1G76490	-0.312876	0.000373512	69.849	88.977		x		HMG1	hydroxy methylglutaryl CoA reductase 1
AT5G25610	-0.313886	0.0428178	107.337	133.054	x			RD22	BURP domain-containing protein
AT3G23600	-0.314184	0.0113639	186.556	238.181		x		AT3G23600	alpha/beta-Hydrolases superfamily protein
AT4G34760	-0.317642	0.0127703	41.882	52.587		x		AT4G34760	SAUR-like auxin-responsive protein family
AT1G75380	-0.321741	0.0165819	230.149	296.045	x			BBD1	bifunctional nuclease in basal defense response 1
AT1G17080	-0.323956	0.00701144	51.745	66.04		x		AT1G17080	Ribosomal protein L18ae family
AT3G14430	-0.324002	0.0457926	28.113	35.138		x		AT3G14430	GRIP/coiled-coil protein
AT1G62480	-0.326877	0.00832179	167.174	214.42		x		AT1G62480	Vacuolar calcium-binding protein-like protein
AT5G46250	-0.328909	0.019672	42.664	54.518		x		LARP6a	RNA-binding protein
AT5G63030	-0.331243	0.0142541	39.49	50.834		x		GRXC1	Thioredoxin superfamily protein
AT3G50000	-0.332848	0.00013482	35.084	45.352		x		CKA2	casein kinase II, alpha chain 2
AT5G54390	-0.341884	5.96808e-05	57	74.064		x		HL	HAL2-like protein
AT1G65820	-0.348319	0.00254971	132.819	171.533	x	x	x	AT1G65820	microsomal glutathione s-transferase
AT5G60360	-0.352181	0.00023671	249.78	325.879	x	x	x	ALP	aleurain-like protease
AT3G08690	-0.354551	0.00252491	28.597	37.324		x		UBC11	ubiquitin-conjugating enzyme 11
AT1G34418	-0.360301	0.000406362	86.581	113.688		x		AT1G34418
AT1G17530	-0.36416	0.0215239	15.363	20.241		x		TIM23-1	translocase of inner mitochondrial membrane 23
AT3G22970	-0.369215	0.00093049	26.297	35.506	x			AT3G22970	hypothetical protein (DUF506)
AT3G16190	-0.37865	0.00217229	33.553	44.105		x		AT3G16190	Isochorismatase family protein
AT4G03030	-0.380153	0.0364742	24.499	31.624		x		AT4G03030	Galactose oxidase/kelch repeat superfamily protein
AT2G43970	-0.382526	0.00565877	221.152	297.564	x	x	x	LARP6b	RNA-binding protein
AT2G21210	-0.388742	0.0198431	133.297	174.556	x			AT2G21210	SAUR-like auxin-responsive protein family
AT2G31230	-0.396952	0.0279633	6.507	8.546	x			ERF15	ethylene-responsive element binding factor 15
AT1G56280	-0.398485	0.00766929	182.749	244.081	x	x	x	DI19	drought-induced 19
AT2G21140	-0.405953	0.0043673	28.623	38.805	x			PRP2	proline-rich protein 2
AT1G17490	-0.410997	0.000116617	46.85	63.233		x		AT1G17490	epidermal patterning factor-like protein
AT1G66590	-0.412473	0.0273339	30.256	41.124		x		COX19-1	cytochrome c oxidase 19-1
AT1G74670	-0.416948	0.0133958	415.021	567.52	x	x	x	GASA6	Gibberellin-regulated family protein
AT3G60300	-0.424112	0.00479624	19.65	27.215		x		AT3G60300	RWD domain-containing protein
AT2G14878	-0.437021	0.00353763	15.694	21.303		x		AT2G14878
AT5G14780	-0.492177	0.025111	114.801	168.52	x			FDH	formate dehydrogenase
AT3G16770	-0.497768	0.0189296	43.076	62.824		x		EBP	ethylene-responsive element binding protein
AT4G34180	-0.528675	0.00019874	43.308	63.63		x		AT4G34180	Cyclase family protein
AT3G20470	-0.54005	0.000125457	29.674	45.216	x	x	x	GRP5	glycine-rich protein 5
AT1G70830	-0.547231	1.37943e-09	73.971	115.098		x		MLP28	MLP-like protein 28
AT3G42806	-0.563578	1.78823e-05	29.854	45.105		x		AT3G42806	transposable_element_gene
AT4G02970	-0.572271	0.026565	471.175	718.169		x		AT7SL-1	7SL RNA1
AT2G05520	-0.575932	0.000555151	1715.1	2646.9	x			GRP-3	glycine-rich protein 3
AT5G52760	-0.634305	0.0269524	14.63	22.732	x			AT5G52760	Copper transport protein family
AT1G24147	-0.64027	0.0196722	37.397	59.718		x		AT1G24147	transmembrane protein
AT5G03545	-0.701305	0.00850196	41.457	68.143		x		AT5G03545	expressed in response to phosphate starvation protein
AT3G28100	-0.723878	0.000123566	10.609	17.186	x			UMAMIT45	nodulin MtN21 /EamA-like transporter family protein
AT3G60420	-0.759547	0.000690306	30.22	51.991		x		AT3G60420	phosphoglycerate mutase family protein
AT3G13910	-0.764167	0.000178014	14.959	24.808		x		AT3G13910	hypothetical protein (DUF3511)
AT4G38840	-0.778075	4.7915e-05	46.673	81.885	x	x	x	AT4G38840	SAUR-like auxin-responsive protein family
AT2G34655	-0.797	0.0114776	2.975	5.184	x			AT2G34655	hypothetical protein
AT2G25510	-0.822452	0.0199265	775.31	1373	x	x	x	AT2G25510	transmembrane protein
AT4G15910	-0.837258	0.0141702	41.199	75.277		x		DI21	drought-induced 21
AT1G69530	-0.898907	1.21983e-06	126.711	242.99	x			EXPA1	expansin A1
AT2G43375	-0.980744	0.00545514	2.316	4.35		x		AT2G43375
AT1G52400	-1.02599	0.00227711	201.196	419.436	x			BGLU18	beta glucosidase 18
AT4G02520	-1.04098	4.18395e-05	150.862	317.007	x			GSTF2	glutathione S-transferase PHI 2
AT2G38530	-1.06757	5.52925e-07	60.87	131.479		x		LTP2	lipid transfer protein 2
AT3G49120	-1.158	4.64181e-09	159.047	357.933	x			PRXCB	peroxidase CB
AT3G57765	-1.20286	0.043404	0.709	1.319		x		U2.3
AT1G76960	-1.29631	0.00013482	72.18	181.436		x		AT1G76960	transmembrane protein
AT3G56275	-2.04498	1.75756e-07	5.436	22.165		x		AT3G56275	pseudogene of expressed protein
AT2G21660	-7.30241	0	28.038	4684.02	x	x	x	GRP7	cold, circadian rhythm, and rna binding 2
Differentially expressed targets in AtGRP7-ox (q < 0.05, TPM > 1)
Mean of three biological replicates
LL36	AtGRP7-ox		TPM
AGI	log2FC	q-value	Col-2	AtGRP7-ox	iCLIP	RIP	iCLIP&RIP	Symbol	Description
AT4G04223	4.89609	1.2213e-299	6.013	194.944		x		AT4G04223
AT1G47395	3.89805	3.33535e-212	16.096	267.993		x		AT1G47395	hypothetical protein
AT1G72600	2.83246	4.86585e-15	12.886	99.893	x	x	x	AT1G72600	hydroxyproline-rich glycoprotein family protein
AT2G16586	2.49676	6.66487e-197	19.542	123.763		x		AT2G16586	transmembrane protein
AT1G70185	2.44644	0.0453786	0.526	1.882		x		AT1G70185
AT4G30662	2.16546	4.39129e-08	1.183	4.935	x			AT4G30662	hypothetical protein
AT2G35743	2.09271	0.00603436	8.173	41.951		x		AT2G35743
AT4G16400	1.98136	4.02995e-28	2.66	7.346	x			AT4G16400	transmembrane protein
AT2G01008	1.86794	1.00856e-16	0.81	2.564	x			AT2G01008	maternal effect embryo arrest protein
AT2G30766	1.75297	1.45501e-47	33.047	124.56		x		AT2G30766	hypothetical protein
AT1G08115	1.70133	0.0442968	8.801	34.405		x		AT1G08115
AT3G06125	1.54349	8.43482e-82	84.945	270.072		x		AT3G06125
AT5G45240	1.52875	0.0414458	8.573	23.848	x			AT5G45240	Disease resistance protein (TIR-NBS-LRR class)
AT2G43375	1.44375	1.74086e-13	4.35	12.613		x		AT2G43375
AT3G42806	1.43146	2.91824e-44	45.105	159.133		x		AT3G42806	transposable_element_gene
AT5G05250	1.33485	2.76971e-23	15.878	45.226		x		AT5G05250	hypothetical protein
AT5G20230	1.28563	0.000438022	31.517	86.826		x		BCB	blue-copper-binding protein
AT2G27080	1.23333	0.000109441	3.022	7.567		x		AT2G27080	Late embryogenesis abundant (LEA) hydroxyproline-rich glycoprotein family
AT3G27690	1.17607	4.96904e-23	40.101	102.287		x		LHCB2.3	photosystem II light harvesting complex protein 2.3
AT3G57765	1.16549	6.47395e-05	1.319	2.961		x		U2.3
AT3G50000	1.15552	5.54448e-64	45.352	112.897		x		CKA2	casein kinase II, alpha chain 2
AT3G25910	1.1279	4.82514e-57	34.762	84.931		x		AT3G25910	MAP kinase kinase kinase, putative (DUF1644)
AT1G15405	1.04379	0.00503411	36.057	84.145		x		AT1G15405
AT2G31141	1.00676	0.000653541	20.672	61.478	x	x	x	AT2G31141	hypothetical protein
AT3G53670	0.98266	1.17156e-41	66.364	150.522		x		AT3G53670	hypothetical protein
AT5G42760	0.923355	4.76119e-08	5.69	11.945	x			AT5G42760	Leucine carboxyl methyltransferase
AT2G05100	0.921821	7.64961e-23	212.79	456.643	x			LHCB2.1	photosystem II light harvesting complex protein 2.1
AT1G65490	0.874343	0.000242903	41.705	86.198		x		AT1G65490	transmembrane protein
AT5G43150	0.854825	1.10033e-08	42.432	86.526		x		AT5G43150	elongation factor
AT5G52760	0.828225	0.000546592	22.732	44.86	x			AT5G52760	Copper transport protein family
AT4G05631	0.827829	1.00203e-05	118.948	233.422		x		AT4G05631	hypothetical protein
AT2G05070	0.817061	5.18355e-18	157.895	314.734	x			LHCB2.2	photosystem II light harvesting complex protein 2.2
AT1G17530	0.815514	3.6116e-15	20.241	40.231		x		TIM23-1	translocase of inner mitochondrial membrane 23
AT1G34418	0.799442	4.81771e-19	113.688	222.245		x		AT1G34418
AT1G06450	0.766277	0.00063319	3.183	5.907	x			AT1G06450	Polynucleotidyl transferase, ribonuclease H-like superfamily protein
AT5G24210	0.759676	2.6579e-08	41.324	79.096		x		AT5G24210	alpha/beta-Hydrolases superfamily protein
AT5G09443	0.757422	0.000210768	7.796	14.496		x		AT5G09443	Natural antisense transcript overlaps with AT5G09445
AT2G41100	0.750319	0.00401798	94.853	172.522	x	x	x	TCH3	Calcium-binding EF hand family protein
AT5G52470	0.723664	6.09009e-20	158.006	296.384	x	x	x	FIB1	fibrillarin 1
AT2G37480	0.715242	9.11936e-11	104.11	191.731		x		AT2G37480	hypothetical protein
AT2G35750	0.710131	0.00349053	20.983	38.611	x	x	x	AT2G35750	transmembrane protein
AT3G26980	0.700718	1.59654e-13	18.468	33.43		x		MUB4	membrane-anchored ubiquitin-fold protein 4 precursor
AT5G01810	0.691532	1.28569e-15	15.177	28.182		x		CIPK15	CBL-interacting protein kinase 15
AT3G16130	0.690562	1.44424e-11	69.898	128.148	x	x	x	ROPGEF13	RHO guanyl-nucleotide exchange factor 13
AT3G07860	0.679612	1.17602e-09	15.901	27.523	x			AT3G07860	Ubiquitin-like superfamily protein
AT2G31880	0.670337	0.000231382	30.149	53.826		x		SOBIR1	Leucine-rich repeat protein kinase family protein
AT1G09070	0.663917	0.0366863	55.736	100.492		x		SRC2	soybean gene regulated by cold-2
AT2G41010	0.657808	0.00616948	4.855	8.452		x		CAMBP25	calmodulin (CAM)-binding protein of 25 kDa
AT2G30260	0.655255	1.86788e-17	35.058	62.269		x		U2B''	U2 small nuclear ribonucleoprotein B
AT5G61310	0.654392	2.28001e-10	39.07	68.566	x	x	x	AT5G61310	Cytochrome c oxidase subunit Vc family protein
AT5G57785	0.648951	3.76691e-06	42.772	76.946		x		AT5G57785	hypothetical protein
AT5G65580	0.640979	0.000749169	40.186	68.467		x		AT5G65580	transmembrane protein
AT5G20160	0.638539	3.1703e-14	177.341	309.72		x		AT5G20160	Ribosomal protein L7Ae/L30e/S12e/Gadd45 family protein
AT2G37970	0.626943	2.21326e-05	34.915	61.092		x		SOUL-1	SOUL heme-binding family protein
AT1G22350	0.616472	1.30301e-06	97.886	162.127		x		AT1G22350	pseudogene of UDP-glucosyl transferase 85A5
AT2G37630	0.609461	2.95888e-17	42.188	73.038		x		AS1	myb-like HTH transcriptional regulator family protein
AT1G66160	0.60633	0.026217	2.806	4.634		x		CMPG1	CYS, MET, PRO, and GLY protein 1
AT4G32240	0.602109	6.66177e-09	81.965	140.443		x		AT4G32240	hypothetical protein
AT5G14840	0.587814	1.01182e-06	68.334	122.045		x		AT5G14840	pseudogene of hypothetical protein
AT2G18740	0.584872	7.0002e-15	117.676	197.02		x		AT2G18740	Small nuclear ribonucleoprotein family protein
AT5G58005	0.578408	4.71808e-10	49.066	82.207		x		AT5G58005	Cytochrome c oxidase, subunit Vib family protein
AT1G74880	0.576969	2.77603e-14	186.598	314.01		x		NdhO	NAD(P)H:plastoquinone dehydrogenase complex subunit O
AT1G50370	0.57369	9.44008e-15	38.48	64.118		x		FYPP1	Calcineurin-like metallo-phosphoesterase superfamily protein
AT2G44670	0.572709	4.63982e-09	127.822	210.547		x		AT2G44670	senescence-associated family protein (DUF581)
AT2G29530	0.569333	2.84558e-10	115.574	193.016		x		TIM10	Tim10/DDP family zinc finger protein
AT5G55790	0.568842	2.25547e-07	20.684	34.22		x		AT5G55790	hypothetical protein
AT1G29418	0.565318	3.54975e-09	109.45	182.967		x		AT1G29418	transmembrane protein
AT3G53980	0.554354	0.000752974	26.079	43.171		x		AT3G53980	Bifunctional inhibitor/lipid-transfer protein/seed storage 2S albumin superfamily protein
AT1G76490	0.553473	1.37323e-09	88.977	146.319		x		HMG1	hydroxy methylglutaryl CoA reductase 1
AT3G16310	0.537353	8.90849e-11	17.866	29.284		x		AT3G16310	mitotic phosphoprotein N' end (MPPN) family protein
AT5G27660	0.536173	5.68052e-06	10.426	16.424	x	x	x	DEG14	Trypsin family protein with PDZ domain-containing protein
AT3G10610	0.535203	1.05795e-13	90.904	147.957		x		AT3G10610	Ribosomal S17 family protein
AT4G31800	0.531821	0.00920566	15.745	25.606		x		WRKY18	WRKY DNA-binding protein 18
AT3G15660	0.525686	1.61886e-13	71.594	115.497		x		GRX4	glutaredoxin 4
AT5G18110	0.525504	3.98345e-10	40.965	66.388		x		NCBP	Putative cap-binding protein
AT2G20940	0.52417	0.000229389	12.763	20.656		x		AT2G20940	transmembrane protein, putative (DUF1279)
AT1G09150	0.522573	2.50953e-12	47.361	73.403		x		AT1G09150	pseudouridine synthase and archaeosine transglycosylase (PUA) domain-containing protein
AT3G01050	0.517629	1.43493e-06	35.282	56.535		x		MUB1	membrane-anchored ubiquitin-fold protein 1 precursor
AT1G76300	0.513484	7.17062e-10	53.047	85.753		x		SmD3	snRNP core protein SMD3
AT3G42150	0.51083	1.25896e-07	34.733	57.559		x		AT3G42150	transmembrane protein
AT4G02840	0.510115	9.33604e-09	61.574	97.605		x		AT4G02840	Small nuclear ribonucleoprotein family protein
AT3G56290	0.508371	1.14468e-07	33.897	53.997		x		AT3G56290	potassium transporter
AT5G65575	0.508315	5.55884e-05	21.424	34.938		x		AT5G65575	Natural antisense transcript overlaps with AT5G65580
AT1G21190	0.503046	1.16593e-07	50.01	80.41		x		LSM3A	Small nuclear ribonucleoprotein family protein
AT5G14800	0.500826	2.15298e-08	75.504	120.843		x		P5CR	pyrroline-5- carboxylate (P5C) reductase
AT3G51920	0.498739	0.00177152	49.027	77.386		x		CAM9	calmodulin 9
AT4G21110	0.498128	6.71243e-09	58.115	92.465		x		AT4G21110	G10 family protein
AT1G75335	0.49487	0.0097197	12.819	20.289		x		AT1G75335	nucleolar-like protein
AT3G28100	0.493838	0.00290567	17.186	25.502	x			UMAMIT45	nodulin MtN21 /EamA-like transporter family protein
AT2G42740	0.493346	1.31867e-06	31.543	50.169		x		RPL16A	ribosomal protein large subunit 16A
AT3G13580	0.491219	1.48997e-11	73.501	114.934		x		AT3G13580	Ribosomal protein L30/L7 family protein
AT5G08180	0.480115	4.06198e-12	129.201	201.163	x	x	x	AT5G08180	Ribosomal protein L7Ae/L30e/S12e/Gadd45 family protein
AT1G27400	0.47889	7.71087e-13	312.963	494.076	x	x	x	AT1G27400	Ribosomal protein L22p/L17e family protein
AT2G14285	0.476883	4.28707e-05	69.711	113.299		x		AT2G14285	Small nuclear ribonucleoprotein family protein
AT5G41010	0.472419	0.00314967	610.019	957.126	x			NRPB12	DNA directed RNA polymerase, 7 kDa subunit
AT1G51730	0.470342	3.72275e-11	38.94	60.782		x		AT1G51730	Ubiquitin-conjugating enzyme family protein
AT5G16110	0.465619	2.88726e-06	42.842	66.29		x		AT5G16110	hypothetical protein
AT5G56260	0.464362	2.39572e-06	54.908	85.771		x		AT5G56260	Ribonuclease E inhibitor RraA/Dimethylmenaquinone methyltransferase
AT3G10090	0.461752	0.000295561	128.946	201.158		x		AT3G10090	Nucleic acid-binding, OB-fold-like protein
AT2G25560	0.461215	8.36631e-05	3.487	5.223	x			AT2G25560	DNAJ heat shock N-terminal domain-containing protein
AT1G53320	0.458337	1.25853e-09	24.985	38.537		x		TLP7	tubby like protein 7
AT1G66590	0.45803	0.00107659	41.124	63.821		x		COX19-1	cytochrome c oxidase 19-1
AT1G31860	0.457748	3.11062e-09	46.484	70.932	x			AT-IE	histidine biosynthesis bifunctional protein (HISIE)
AT5G06360	0.45407	1.55062e-06	427.632	657.19		x		AT5G06360	Ribosomal protein S8e family protein
AT3G13230	0.446836	5.52763e-06	30.96	47.37		x		AT3G13230	RNA-binding KH domain-containing protein
AT3G23325	0.446024	7.99885e-06	47.537	73.096		x		AT3G23325	Splicing factor 3B subunit 5/RDS3 complex subunit 10
AT3G06520	0.444082	0.0122994	3.178	4.745	x			AT3G06520	agenet domain-containing protein
AT1G64400	0.440384	0.00582519	9.389	14.133	x			LACS3	AMP-dependent synthetase and ligase family protein
AT2G35820	0.437514	1.81664e-06	36.601	56.076		x		AT2G35820	ureidoglycolate hydrolase
AT2G45200	0.437202	2.72954e-06	28.806	43.703		x		GOS12	golgi snare 12
AT3G12760	0.435957	8.42585e-06	45.704	72.489		x		AT3G12760	defective in cullin neddylation protein
AT4G23890	0.435867	1.20621e-09	88.79	135.598	x	x	x	NdhS	NAD(P)H-quinone oxidoreductase subunit S
AT1G52347	0.435125	0.00139492	19.788	29.787		x		AT1G52347
AT3G62420	0.432367	0.00017357	38.656	58.19		x		BZIP53	basic region/leucine zipper motif 53
AT3G62422	0.431111	0.000193715	38.658	58.142		x
AT2G40650	0.4287	1.14818e-07	17.063	25.797	x			AT2G40650	PRP38 family protein
AT5G59440	0.42686	2.62275e-05	15.932	23.975		x		ZEU1	P-loop containing nucleoside triphosphate hydrolases superfamily protein
AT2G06010	0.424782	0.0298756	44.995	74.238		x		ORG4	OBP3-responsive protein 4 (ORG4)
AT4G22570	0.4225	0.000107956	38.115	57.298		x		APT3	adenine phosphoribosyl transferase 3
AT5G04600	0.420643	7.49337e-08	65.829	99.014		x		AT5G04600	RNA-binding (RRM/RBD/RNP motifs) family protein
AT5G48870	0.411078	5.21565e-05	81.879	122.301		x		SAD1	Small nuclear ribonucleoprotein family protein
AT3G56490	0.407687	8.11599e-08	81.252	120.753		x		HIT3	HIS triad family protein 3
AT4G22380	0.40726	0.000248764	46.508	69.039		x		AT4G22380	Ribosomal protein L7Ae/L30e/S12e/Gadd45 family protein
AT2G37340	0.404357	3.77975e-06	41.271	60.661		x		RS2Z33	arginine/serine-rich zinc knuckle-containing protein 33
AT1G69935	0.403256	4.40665e-06	49.086	71.857		x		SHW1	short hypocotyl in white light1
AT1G26470	0.402534	0.00283695	39.176	58.432		x		AT1G26470	chromatin modification-like protein
AT2G43290	0.402188	0.00362197	26.558	39.064		x		MSS3	Calcium-binding EF-hand family protein
AT1G33680	0.40108	1.99594e-06	19.932	29.736	x			AT1G33680	KH domain-containing protein
AT2G44860	0.398471	4.08561e-08	103.615	153.498		x		AT2G44860	Ribosomal protein L24e family protein
AT1G57680	0.396229	5.24453e-07	47.524	70.485		x		Cand1	plasminogen activator inhibitor
AT1G69760	0.395015	0.00409705	35.64	51.38		x		AT1G69760	suppressor SRP40-like protein
AT3G15060	0.3921	0.000947384	15.051	22.196		x		RABA1g	RAB GTPase homolog A1G
AT1G44000	0.389334	3.25094e-07	78.842	115.568		x		AT1G44000	STAY-GREEN-like protein
AT3G23760	0.389082	0.000308065	52.95	77.821		x		AT3G23760	transferring glycosyl group transferase
AT5G56100	0.38716	0.0259351	14.636	21.724		x		AT5G56100	glycine-rich protein / oleosin
AT2G03870	0.384984	2.39268e-06	68.396	100.904		x		EMB2816	Small nuclear ribonucleoprotein family protein
AT2G38310	0.383863	0.00192303	29.376	42.988		x		PYL4	PYR1-like 4
AT3G22480	0.383489	2.76487e-05	42.525	62.035		x		PDF2	prefoldin 2
AT3G57530	0.378175	0.00967751	20.013	26.875		x		CPK32	calcium-dependent protein kinase 32
AT5G12140	0.378073	2.72384e-07	187.063	275.283		x		CYS1	cystatin-1
AT3G11530	0.377896	0.00126695	27.301	39.935		x		AT3G11530	Vacuolar protein sorting 55 (VPS55) family protein
AT3G13570	0.377881	0.000250474	30.095	44.523		x		SCL30A	SC35-like splicing factor 30A
AT1G52342	0.375565	0.0466222	28.839	42.196		x		AT1G52342	hypothetical protein
AT1G45170	0.373657	0.00626801	150.063	212.26		x		AT1G45170	outer envelope pore 24B-like protein
AT5G25280	0.373185	0.00032997	63.32	91.074		x		AT5G25280	serine-rich protein-like protein
AT1G06010	0.368422	0.00211754	30.1	43.686		x		AT1G06010	basic leucine zipper/W2 domain protein
AT4G25500	0.367626	2.12298e-06	35.841	53.998		x		RS40	arginine/serine-rich splicing factor 35
AT3G08940	0.363645	1.04771e-07	368.762	538.374	x	x	x	LHCB4.2	light harvesting complex photosystem II
AT4G29410	0.361386	3.9497e-06	293.378	425.417		x		AT4G29410	Ribosomal L28e protein family
AT1G28250	0.361065	0.00647363	88.973	136.28		x		AT1G28250	transmembrane protein
AT2G15910	0.35959	0.000371625	73.938	102.319		x		AT2G15910	CSL zinc finger domain-containing protein
AT3G13200	0.35459	1.76965e-06	85.076	122.303		x		EMB2769	Cwf15 / Cwc15 cell cycle control family protein
AT4G12600	0.354389	2.76523e-06	198.723	284.277		x		AT4G12600	Ribosomal protein L7Ae/L30e/S12e/Gadd45 family protein
AT1G71080	0.352555	3.5592e-05	27.135	39.189		x		AT1G71080	RNA polymerase II transcription elongation factor
AT3G54890	0.352435	3.21048e-07	1093.33	1582.37	x	x	x	LHCA1	chlorophyll a-b binding protein 6
AT1G77940	0.351389	2.52064e-06	564.211	812.135	x	x	x	AT1G77940	Ribosomal protein L7Ae/L30e/S12e/Gadd45 family protein
AT4G27440	0.35066	2.54077e-06	457.577	660.268	x	x	x	PORB	protochlorophyllide oxidoreductase B
AT4G14342	0.350629	6.02929e-05	145.048	206.594		x		AT4G14342	Splicing factor 3B subunit 5/RDS3 complex subunit 10
AT2G36130	0.348823	6.0068e-05	32.401	46.531		x		AT2G36130	Cyclophilin-like peptidyl-prolyl cis-trans isomerase family protein
AT3G59540	0.347042	2.72155e-05	568.847	817.998		x		AT3G59540	Ribosomal L38e protein family
AT2G04390	0.346941	1.96845e-06	174.426	248.607		x		AT2G04390	Ribosomal S17 family protein
AT4G34150	0.345955	0.0303637	38.534	55.347		x		AT4G34150	Calcium-dependent lipid-binding (CaLB domain) family protein
AT5G07470	0.345593	0.000292093	60.302	86.836		x		PMSR3	peptidemethionine sulfoxide reductase 3
AT1G28510	0.343738	0.000227349	173.623	201.327		x		AT1G28510	Optic atrophy 3 protein (OPA3)
AT5G46020	0.343439	1.36855e-05	529.864	754.597		x		AT5G46020	28 kDa heat/acid-stable phosphoprotein-like protein
AT2G21660	0.339906	1.92072e-06	4684.02	6590.11	x	x	x	GRP7	cold, circadian rhythm, and rna binding 2
AT1G20580	0.339187	0.000766801	70.827	101.956		x		AT1G20580	Small nuclear ribonucleoprotein family protein
AT3G60300	0.338462	3.86582e-05	27.215	38.801		x		AT3G60300	RWD domain-containing protein
AT4G34180	0.337674	0.0115786	63.63	90.25		x		AT4G34180	Cyclase family protein
AT4G11240	0.337314	0.000546511	23.595	33.402		x		TOPP7	Calcineurin-like metallo-phosphoesterase superfamily protein
AT2G32070	0.334284	7.99974e-05	32.584	45.941		x		AT2G32070	Polynucleotidyl transferase, ribonuclease H-like superfamily protein
AT4G23760	0.333041	0.0394213	31.701	45.053		x		AT4G23760	Cox19-like CHCH family protein
AT3G08690	0.331692	0.00191528	37.324	52.84		x		UBC11	ubiquitin-conjugating enzyme 11
AT5G67220	0.330748	8.82149e-06	36.051	51.201		x		AT5G67220	FMN-linked oxidoreductases superfamily protein
AT2G41650	0.330227	0.000109748	108.54	154.194		x		AT2G41650	hypothetical protein
AT3G02190	0.327379	0.00874916	92.307	130.862		x		AT3G02190	Ribosomal protein L39 family protein
AT3G04780	0.327217	0.000991128	47.729	66.661		x		AT3G04780	PITH domain protein (DUF1000)
AT3G17090	0.325495	6.77922e-05	34.977	49.391		x		AT3G17090	Protein phosphatase 2C family protein
AT3G44010	0.325298	0.00265335	559.021	791.846		x		AT3G44010	Ribosomal protein S14p/S29e family protein
AT1G43890	0.325298	0.00729105	59.016	87.225	x	x	x	RAB18	RAB GTPASE HOMOLOG B18
AT5G58420	0.323799	1.1231e-05	261.953	370.206		x		AT5G58420	Ribosomal protein S4 (RPS4A) family protein
AT2G20490	0.323117	9.80144e-05	98.609	139.378		x		NOP10	nucleolar RNA-binding Nop10p family protein
AT5G04800	0.322769	1.7589e-05	132.011	186.225		x		AT5G04800	Ribosomal S17 family protein
AT3G01390	0.321917	7.3248e-05	338.133	474.365		x		VMA10	vacuolar membrane ATPase 10
AT2G25210	0.321112	0.000291706	480.196	678.212	x	x	x	AT2G25210	Ribosomal protein L39 family protein
AT4G13180	0.321055	0.0275571	26.023	36.49		x		AT4G13180	NAD(P)-binding Rossmann-fold superfamily protein
AT2G23320	0.321014	0.0488221	21.708	30.398		x		WRKY15	WRKY DNA-binding protein 15
AT2G01090	0.319241	0.0227391	68.714	100.608		x		AT2G01090	Ubiquinol-cytochrome C reductase hinge protein
AT2G36930	0.318099	0.000127702	52.515	74.031		x		AT2G36930	zinc finger (C2H2 type) family protein
AT3G59600	0.31679	0.000217006	51.498	71.861		x		NRPB8B	RNA polymerase Rpb8
AT1G51650	0.316735	0.00523167	346.16	487.393	x	x	x	AT1G51650	ATP synthase epsilon chain
AT2G19750	0.315862	0.000299687	230.875	323.851		x		AT2G19750	Ribosomal protein S30 family protein
AT1G80500	0.314824	0.000565319	75.415	105.73		x		AT1G80500	SNARE-like superfamily protein
AT2G21580	0.313672	5.33207e-06	345.474	483.503	x	x	x	AT2G21580	Ribosomal protein S25 family protein
AT2G46280	0.310098	0.000138906	138.662	193.339		x		TRIP-1	TGF-beta receptor interacting protein 1
AT4G35980	0.309149	0.00848645	29.274	40.685		x		AT4G35980	hypothetical protein
AT5G35530	0.308679	1.00086e-05	223.289	313.281		x		AT5G35530	Ribosomal protein S3 family protein
AT1G48160	0.308066	0.000571264	34.603	48.495		x		AT1G48160	signal recognition particle 19 kDa protein, putative / SRP19
AT3G56940	0.307778	0.000292334	449.752	629.121	x	x	x	CRD1	dicarboxylate diiron protein, putative (Crd1)
AT4G12340	0.306074	0.000188382	40.701	56.844		x		AT4G12340	copper ion binding protein
AT4G26110	0.304794	0.000108217	77.335	107.162		x		NAP1;1	nucleosome assembly protein1;1
AT3G58170	0.304005	0.00450732	52.825	72.903		x		BS14A	BET1P/SFT1P-like protein 14A
AT2G17420	0.303045	0.000317275	56.527	78.569		x		NTRA	NADPH-dependent thioredoxin reductase A
AT1G29990	0.302869	0.000158445	70.826	98.199		x		PFD6	prefoldin 6
AT2G30440	0.298364	0.00200504	65.616	90.372		x		TPP	thylakoid processing peptide
AT2G23780	0.2968	0.0021624	31.864	43.981		x		AT2G23780	RING/U-box superfamily protein
AT4G31340	0.296499	8.7756e-05	47.902	65.164		x		AT4G31340	myosin heavy chain-like protein
AT4G38100	0.29563	0.000122603	79.453	109.926		x		AT4G38100	CURVATURE THYLAKOID 1D-like protein
AT3G07760	0.293167	0.00118356	30.155	40.595		x		AT3G07760	Sterile alpha motif (SAM) domain-containing protein
AT5G49640	0.291536	0.00123272	31.83	44.017		x		AT5G49640	hypothetical protein
AT3G02200	0.289501	0.000386884	62.608	86.055		x		AT3G02200	Proteasome component (PCI) domain protein
AT2G34770	0.288865	0.00110761	36.929	50.69		x		FAH1	fatty acid hydroxylase 1
AT2G19680	0.288372	0.00377309	85.042	117.835		x		AT2G19680	Mitochondrial ATP synthase subunit G protein
AT2G34410	0.286708	0.00453423	10.533	14.266	x			RWA3	O-acetyltransferase family protein
AT3G55280	0.285904	0.00013831	257.121	352.148	x	x	x	RPL23AB	ribosomal protein L23AB
AT5G14240	0.285005	0.00190338	26.557	36.474		x		AT5G14240	Thioredoxin superfamily protein
AT3G48140	0.284585	0.000830677	544.851	744.574	x	x	x	AT3G48140	B12D protein
AT1G10840	0.284114	6.47187e-05	70.701	97		x		TIF3H1	translation initiation factor 3 subunit H1
AT3G25717	0.28381	0.00762993	65.398	89.071		x		RTFL16	ROTUNDIFOLIA like 16
AT1G77710	0.282725	0.000555796	209.98	286.395		x		CCP2	ubiquitin-fold modifier
AT1G72030	0.281538	0.0042141	30.746	41.953		x		AT1G72030	Acyl-CoA N-acyltransferases (NAT) superfamily protein
AT4G03500	0.280493	0.0414187	18.438	26.268		x		AT4G03500	Ankyrin repeat family protein
AT2G45710	0.275538	0.00988017	74.011	100.381		x		AT2G45710	Zinc-binding ribosomal protein family protein
AT2G45250	0.274882	0.00489353	34.836	45.613		x		AT2G45250	integral membrane hemolysin-III-like protein
AT1G28280	0.273583	0.00290784	35.685	48.42		x		AT1G28280	VQ motif-containing protein
AT5G20180	0.273186	0.01198	35.216	48.091		x		AT5G20180	Ribosomal protein L36
AT5G10780	0.272968	0.000578323	74.072	101.345		x		AT5G10780	ER membrane protein complex subunit-like protein
AT2G20990	0.272195	0.000124088	92.19	125.923	x			SYTA	synaptotagmin A
AT5G62575	0.271846	0.0107598	48.039	65.494		x		SDH7	succinate dehydrogenase subunit
AT1G15230	0.271502	0.0316114	21.875	29.855		x		AT1G15230	hypothetical protein
AT5G21070	0.270104	0.0292054	19.032	25.944		x		AT5G21070	Fe(3 ) dicitrate transport system permease
AT5G20520	0.268466	0.00330056	25.378	34.629		x		WAV2	alpha/beta-Hydrolases superfamily protein
AT3G11400	0.267443	0.00507557	75.633	103.135	x	x	x	EIF3G1	eukaryotic translation initiation factor 3G1
AT2G43460	0.267409	0.00123654	670.99	902.328		x		AT2G43460	Ribosomal L38e protein family
AT5G51300	0.267348	0.0011945	24.149	32.857	x			AT5G51300	splicing factor-like protein
AT5G05610	0.265609	0.00253377	44.402	59.922		x		AL1	alfin-like 1
AT1G27930	0.264181	0.0062052	22.988	31.048	x			AT1G27930	glucuronoxylan 4-O-methyltransferase-like protein (DUF579)
AT3G43740	0.262743	0.0338719	36.75	52.805		x		AT3G43740	Leucine-rich repeat (LRR) family protein
AT3G09735	0.260914	0.00898238	93.477	126.524		x		AT3G09735	S1FA-like DNA-binding protein
AT3G01790	0.259308	0.00490619	39.215	53.189		x		AT3G01790	Ribosomal protein L13 family protein
AT5G42820	0.258747	0.000840567	39.493	53.205		x		U2AF35B	Zinc finger C-x8-C-x5-C-x3-H type family protein
AT2G32060	0.2581	0.00038441	415.512	560.021		x		AT2G32060	Ribosomal protein L7Ae/L30e/S12e/Gadd45 family protein
AT1G66580	0.257975	0.00532986	383.609	519.462		x		SAG24	senescence associated gene 24
AT3G06040	0.257053	0.00262011	61.052	82.303		x		AT3G06040	Ribosomal protein L12/ ATP-dependent Clp protease adaptor protein ClpS family protein
AT1G71950	0.25704	0.00252162	68.884	92.681		x		AT1G71950	Proteinase inhibitor, propeptide
AT1G52720	0.256986	0.0113829	35.801	48.094		x		AT1G52720	hypothetical protein
AT2G07340	0.254775	0.00783622	48.78	66.256		x		PFD1	PREFOLDIN 1
AT3G46040	0.253846	0.000575349	188.994	254.26		x		RPS15AD	ribosomal protein S15A D
AT5G48790	0.253214	0.00186994	61.938	82.749		x		AT5G48790	LOW PSII ACCUMULATION protein (DUF1995)
AT4G08460	0.252232	0.00306844	32.453	43.51		x		AT4G08460	hypothetical protein (DUF1644)
AT1G07070	0.251802	0.00951594	69.22	93.288		x		AT1G07070	Ribosomal protein L35Ae family protein
AT4G26690	0.251319	0.0215491	20.645	27.736	x			SHV3	PLC-like phosphodiesterase family protein
AT5G62190	0.251132	0.00320484	83.45	112.055		x		PRH75	DEAD box RNA helicase (PRH75)
AT3G22320	0.250727	0.00451508	89.246	118.996		x		NRPB5	Eukaryotic rpb5 RNA polymerase subunit family protein
AT5G27430	0.250392	0.0303774	44.514	59.266		x		AT5G27430	Signal peptidase subunit
AT1G09590	0.250129	0.000718212	341.928	459.919		x		AT1G09590	Translation protein SH3-like family protein
AT5G66240	0.249333	0.00451088	42.833	58.09		x		AT5G66240	Transducin/WD40 repeat-like superfamily protein
AT3G16190	0.248569	0.0169243	44.105	59.054		x		AT3G16190	Isochorismatase family protein
AT3G07220	0.247492	0.0150533	17.655	24.136		x		FHA2	SMAD/FHA domain-containing protein
AT5G45775	0.246633	0.00280933	303.153	407.156		x		AT5G45775	Ribosomal L5P family protein
AT5G39740	0.24632	0.00119406	479.443	640.41	x	x	x	RPL5B	ribosomal protein L5 B
AT5G13070	0.244324	0.0199336	31.88	42.388		x		AT5G13070	MSF1-like family protein
AT2G39390	0.241315	0.00324418	245.572	327.911		x		AT2G39390	Ribosomal L29 family protein
AT2G30520	0.240181	0.0492408	41.132	54.69		x		RPT2	Phototropic-responsive NPH3 family protein
AT3G61110	0.238077	0.00113617	607.21	809.668	x	x	x	RS27A	ribosomal protein S27
AT3G55750	0.237089	0.00125837	392.248	524.428		x		AT3G55750	Ribosomal protein L35Ae family protein
AT1G16240	0.236784	0.00772042	42.173	56.025		x		SYP51	syntaxin of plants 51
AT3G13920	0.236347	0.00948963	310.064	416.956	x	x	x	EIF4A1	eukaryotic translation initiation factor 4A1
AT4G10450	0.233324	0.0262368	170.088	222.896		x		AT4G10450	Ribosomal protein L6 family
AT2G43640	0.232205	0.0130125	56.368	73.87		x		AT2G43640	Signal recognition particle, SRP9/SRP14 subunit
AT1G08780	0.230575	0.0162413	50.418	67.176		x		AIP3	ABI3-interacting protein 3
AT1G25260	0.228841	0.00280671	79.096	104.615		x		AT1G25260	Ribosomal protein L10 family protein
AT2G10410	0.228503	0.0173404	117.348	156.095		x		SADHU1-1	transposable_element_gene
AT4G30330	0.228107	0.0424772	48.826	64.345		x		AT4G30330	Small nuclear ribonucleoprotein family protein
AT1G32050	0.227562	0.0161651	126.858	167.664	x	x	x	SCAMP5	SCAMP family protein
AT5G11760	0.227418	0.0332593	24.696	32.382		x		AT5G11760	stress response protein
AT1G70660	0.22741	0.0316248	57.513	75.591		x		MMZ2	MMS ZWEI homologue 2
AT2G02050	0.226814	0.00406743	155.181	204.456		x		AT2G02050	NADH-ubiquinone oxidoreductase B18 subunit
AT3G53020	0.225342	0.0121468	445.837	591.042	x			STV1	Ribosomal protein L24e family protein
AT2G28370	0.222375	0.013424	33.43	44.022		x		AT2G28370	Uncharacterized protein family (UPF0497)
AT4G35460	0.218585	0.0177897	23.857	31.361		x		NTRB	NADPH-dependent thioredoxin reductase B
AT1G24170	0.21829	0.0272419	23.981	31.297		x		LGT9	Nucleotide-diphospho-sugar transferases superfamily protein
AT3G52580	0.218247	0.0350465	120.385	158.974		x		AT3G52580	Ribosomal protein S11 family protein
AT3G53850	0.217978	0.0420518	27.943	35.57		x		AT3G53850	Uncharacterized protein family (UPF0497)
AT1G17880	0.215364	0.0034403	270.863	354.313	x	x	x	BTF3	basic transcription factor 3
AT2G41420	0.214126	0.0324033	108.979	141.894		x		WIH2	proline-rich family protein
AT1G42970	0.213915	0.00526423	1209.87	1586.37	x	x	x	GAPB	glyceraldehyde-3-phosphate dehydrogenase B subunit
AT3G10620	0.213605	0.0252682	35.894	46.991		x		NUDX26	nudix hydrolase homolog 26
AT5G57490	0.213517	0.0154435	39.931	52.068		x		VDAC4	voltage dependent anion channel 4
AT4G23980	0.211867	0.0351357	8.73	11.318	x			ARF9	auxin response factor 9
AT5G63150	0.210646	0.0317268	55.716	71.681		x		AT5G63150	hypothetical protein
AT3G11500	0.210452	0.0447777	81.854	106.464		x		AT3G11500	Small nuclear ribonucleoprotein family protein
AT1G72750	0.209328	0.0207157	51.584	67.234		x		TIM23-2	translocase inner membrane subunit 23-2
AT5G67510	0.209208	0.0239271	132.556	173.288		x		AT5G67510	Translation protein SH3-like family protein
AT2G31610	0.207798	0.0056145	305.082	399.329		x		AT2G31610	Ribosomal protein S3 family protein
AT1G11910	0.20636	0.0215598	239.402	313.465	x			APA1	aspartic proteinase A1
AT4G13170	0.20495	0.0205084	96.235	126.49		x		AT4G13170	Ribosomal protein L13 family protein
AT3G55800	0.203379	0.0192274	698.965	904.282	x			SBPASE	sedoheptulose-bisphosphatase
AT5G50810	0.203364	0.0421201	114.802	149.383		x		TIM8	translocase inner membrane subunit 8
AT3G04920	0.202819	0.00733022	414.568	536.942		x		AT3G04920	Ribosomal protein S24e family protein
AT2G40060	0.202697	0.0100442	84.943	110.206		x		CLC2	Clathrin light chain protein
AT4G16720	0.200877	0.00600904	556.212	733.236		x		AT4G16720	Ribosomal protein L23/L15e family protein
AT4G26570	0.200391	0.0283059	41.545	53.381		x		CBL3	calcineurin B-like 3
AT1G08580	0.199725	0.0442968	80.738	104.935		x		AT1G08580	hypothetical protein
AT3G10860	0.197386	0.0317608	334.996	434.24		x		AT3G10860	Cytochrome b-c1 complex, subunit 8 protein
AT5G11340	0.195671	0.0471797	39.524	51.358		x		AT5G11340	Acyl-CoA N-acyltransferases (NAT) superfamily protein
AT2G20450	0.193834	0.0408497	267.19	344.427		x		AT2G20450	Ribosomal protein L14
AT1G73940	0.193205	0.0448285	40.174	51.997		x		AT1G73940	tumor necrosis factor receptor family protein
AT3G58680	0.192683	0.00928366	232.225	300.414		x		MBF1B	multiprotein bridging factor 1B
AT3G62190	0.191577	0.0468023	42.204	52.936		x		AT3G62190	Chaperone DnaJ-domain superfamily protein
AT4G18700	0.187711	0.0253628	31.661	40.321		x		CIPK12	CBL-interacting protein kinase 12
AT2G37270	0.183053	0.0135789	283.852	363.793		x		RPS5B	ribosomal protein 5B
AT2G18110	0.18268	0.037155	76.889	98.31		x		AT2G18110	Translation elongation factor EF1B/ribosomal protein S6 family protein
AT4G13530	0.179806	0.0442179	49.428	62.996		x		AT4G13530	transmembrane protein
AT5G28920	0.178457	0.0494855	21.008	26.694		x		AT5G28920	hypothetical protein
AT5G22440	0.178138	0.0265497	189.96	241.62	x	x	x	AT5G22440	Ribosomal protein L1p/L10e family
AT2G39990	0.177039	0.026526	89.975	114.03		x		EIF2	eukaryotic translation initiation factor 2
AT5G27700	0.175352	0.0369377	451.387	569.888	x	x	x	AT5G27700	Ribosomal protein S21e
AT3G60600	0.174875	0.0353688	52.378	66.669		x		VAP27-1	vesicle associated protein
AT5G55190	0.174088	0.0461585	147.65	188.892		x		RAN3	RAN GTPase 3
AT5G62300	0.173938	0.0313646	424.885	546.96		x		AT5G62300	Ribosomal protein S10p/S20e family protein
AT4G10480	0.171607	0.0299408	237.313	303.322	x	x	x	AT4G10480	Nascent polypeptide-associated complex (NAC), alpha subunit family protein
AT1G02140	0.167631	0.0381493	144.297	184.124		x		MAGO	mago nashi family protein
AT5G47930	0.16223	0.0317246	721.234	905.828	x	x	x	AT5G47930	Zinc-binding ribosomal protein family protein
AT3G63160	-0.152032	0.0491849	2568.7	2646.27	x	x	x	OEP6	outer envelope membrane protein
AT2G45960	-0.157167	0.0499564	454.034	462.086	x	x	x	PIP1B	plasma membrane intrinsic protein 1B
AT1G43170	-0.163804	0.0351126	620.635	630.929	x			RP1	ribosomal protein 1
AT5G16710	-0.169218	0.0402664	189.561	189.812	x	x	x	DHAR3	dehydroascorbate reductase 1
AT4G26670	-0.169958	0.0465885	99.812	100.315		x		AT4G26670	Mitochondrial import inner membrane translocase subunit Tim17/Tim22/Tim23 family protein
AT2G29980	-0.170072	0.040996	76.157	76.38		x		FAD3	fatty acid desaturase 3
AT3G55460	-0.173247	0.0408497	47.892	48.203		x		SCL30	SC35-like splicing factor 30
AT5G66190	-0.17384	0.0349567	808.433	804.092	x			FNR1	ferredoxin-NADP[ ]-oxidoreductase 1
AT3G62530	-0.17444	0.0279429	520.66	518.297	x			AT3G62530	ARM repeat superfamily protein
AT5G20020	-0.174637	0.0277321	201.245	201.395		x		RAN2	RAS-related GTP-binding nuclear protein 2
AT1G70490	-0.174974	0.0281652	205.462	205.471		x		ARFA1D	Ras-related small GTP-binding family protein
AT1G52300	-0.176386	0.0276269	518.198	519.732	x	x	x	AT1G52300	Zinc-binding ribosomal protein family protein
AT1G06390	-0.177034	0.0425949	41.726	41.759		x		GSK1	GSK3/SHAGGY-like protein kinase 1
AT3G53430	-0.178749	0.0258326	437.819	436.567	x	x	x	AT3G53430	Ribosomal protein L11 family protein
AT5G49440	-0.179963	0.0242563	50.264	49.97		x		AT5G49440	hypothetical protein
AT1G06760	-0.180124	0.0245054	120.032	120.703	x			AT1G06760	winged-helix DNA-binding transcription factor family protein
AT2G34590	-0.180517	0.0357689	61.246	61.081		x		AT2G34590	Transketolase family protein
AT3G52590	-0.18154	0.014679	870.555	868.357	x	x	x	UBQ1	ubiquitin extension protein 1
AT5G01530	-0.1833	0.0154909	1919.18	1916.73	x	x	x	LHCB4.1	light harvesting complex photosystem II
AT2G16930	-0.183347	0.0431373	66.458	64.471		x		AT2G16930	Ribosomal protein L27 family protein
AT5G42790	-0.185515	0.0466004	77.951	77.716		x		PAF1	proteasome alpha subunit F1
AT4G00355	-0.186647	0.0388593	29.503	29.159		x		ATI2	mesoderm induction early response protein
AT5G19770	-0.186853	0.0283701	167.139	166.221	x	x	x	TUA3	tubulin alpha-3
AT3G12780	-0.187623	0.0490014	868.438	864.216	x			PGK1	phosphoglycerate kinase 1
AT1G76100	-0.188497	0.0130462	192.504	190.815		x		PETE1	plastocyanin 1
AT2G46820	-0.188878	0.00958262	1323.96	1310.68	x	x	x	PSI-P	photosystem I P subunit
AT4G13500	-0.18961	0.0300057	330.439	325.239		x		AT4G13500	transmembrane protein
AT5G52840	-0.189721	0.0402113	177.209	177.388		x		AT5G52840	NADH-ubiquinone oxidoreductase-like protein
AT1G70160	-0.191582	0.0317608	69.676	68.85		x		AT1G70160	zinc finger MYND domain protein
AT5G66720	-0.191841	0.0207189	46.794	46.424		x		AT5G66720	Protein phosphatase 2C family protein
AT5G41600	-0.192226	0.0463404	46.094	45.277		x		BTI3	VIRB2-interacting protein 3
AT4G35450	-0.192384	0.0158792	315.394	312.387	x			AKR2	ankyrin repeat-containing protein 2
AT3G04790	-0.193555	0.0236182	200.306	197.729	x			EMB3119	Ribose 5-phosphate isomerase, type A protein
AT1G48450	-0.193847	0.0166481	89.279	87.87		x		AT1G48450	alanine-tRNA ligase, putative (DUF760)
AT2G47110	-0.194166	0.00949203	505.495	501.396	x	x	x	UBQ6	ubiquitin 6
AT2G44620	-0.19454	0.0128012	209.008	205.632		x		MTACP-1	mitochondrial acyl carrier protein 1
AT5G56170	-0.196091	0.0433572	56.227	54.337		x		LLG1	LORELEI-LIKE-GPI-ANCHORED PROTEIN 1
AT3G10410	-0.196221	0.0160949	104.534	103.044	x			SCPL49	SERINE CARBOXYPEPTIDASE-LIKE 49
AT1G70600	-0.196455	0.0280303	945.701	938.623	x	x	x	AT1G70600	Ribosomal protein L18e/L15 superfamily protein
AT5G60390	-0.196684	0.0301062	1313.63	1297.88	x			AT5G60390	GTP binding Elongation factor Tu family protein
AT1G07770	-0.196765	0.0195091	578.311	569.65		x		RPS15A	ribosomal protein S15A
AT2G02760	-0.196918	0.0211186	145.855	143.161		x		UBC2	ubiquiting-conjugating enzyme 2
AT3G14110	-0.196921	0.0256215	121.623	120.192		x		FLU	Tetratricopeptide repeat (TPR)-like superfamily protein
AT2G42310	-0.198868	0.0266946	108.941	107.405		x		AT2G42310	ESSS subunit of NADH:ubiquinone oxidoreductase (complex I) protein
AT1G18060	-0.199395	0.0375957	59.552	58.917		x		AT1G18060	microbial collagenase
AT2G23120	-0.19976	0.0249339	105.985	104.951	x	x	x	AT2G23120	Late embryogenesis abundant protein, group 6
AT1G48440	-0.201542	0.0382578	104.655	102.863	x	x	x	AT1G48440	B-cell receptor-associated 31-like protein
AT1G32470	-0.202527	0.0249954	791.776	778.965	x			AT1G32470	Single hybrid motif superfamily protein
AT4G29350	-0.204248	0.0332395	256.294	253.248		x		PFN2	profilin 2
AT2G47940	-0.204419	0.0169721	167.929	155.732	x			DEG2	DEGP protease 2
AT2G45820	-0.20467	0.015934	122.94	120.674		x		AT2G45820	Remorin family protein
AT5G53560	-0.205615	0.0159263	278.381	271.798	x	x	x	CB5-E	cytochrome B5 isoform E
AT2G35410	-0.20641	0.0186768	153.06	149.612	x			AT2G35410	RNA-binding (RRM/RBD/RNP motifs) family protein
AT1G74970	-0.20696	0.0399236	293.348	286.401	x	x	x	RPS9	ribosomal protein S9
AT3G59350	-0.207074	0.0216083	25.904	25.406		x		AT3G59350	Protein kinase superfamily protein
AT1G59830	-0.207223	0.0285607	37.168	35.705		x		PP2A-1	protein phosphatase 2A-2
AT5G41685	-0.20742	0.0204971	134.661	131.88		x		AT5G41685	Mitochondrial outer membrane translocase complex, subunit Tom7
AT3G17410	-0.207516	0.022663	43.705	41.82		x		AT3G17410	Protein kinase superfamily protein
AT5G42420	-0.207854	0.0447731	32.582	31.799		x		AT5G42420	Nucleotide-sugar transporter family protein
AT2G24290	-0.207923	0.0444077	29.39	28.773		x		AT2G24290	ubiquitin-associated protein (DUF1068)
AT1G51200	-0.208016	0.0169488	167.951	164.234		x		AT1G51200	A20/AN1-like zinc finger family protein
AT4G12800	-0.209196	0.0102439	2064.73	2021.04	x	x	x	PSAL	photosystem I subunit l
AT3G51550	-0.209608	0.00992878	46.968	45.915	x	x	x	FER	Malectin/receptor-like protein kinase family protein
AT1G54580	-0.209958	0.0111145	137.988	134.473		x		ACP2	acyl carrier protein 2
AT4G38920	-0.209981	0.0192643	194.028	190.802	x	x	x	VHA-C3	vacuolar-type H[ ]-ATPase C3
AT3G04400	-0.210216	0.00564107	967.762	947.204	x	x	x	emb2171	Ribosomal protein L14p/L23e family protein
AT3G56680	-0.210398	0.00535769	79.514	77.826		x		AT3G56680	Single-stranded nucleic acid binding R3H protein
AT5G24690	-0.210742	0.0159305	131.717	128.734		x		AT5G24690	plant/protein, putative (DUF3411)
AT2G20890	-0.211023	0.00824581	600.687	581.67	x			PSB29	photosystem II reaction center PSB29 protein
AT3G10850	-0.211663	0.0101453	154.788	149.529		x		GLY2	Metallo-hydrolase/oxidoreductase superfamily protein
AT2G14910	-0.213116	0.0167474	80.197	77.717		x		AT2G14910	MAR-binding filament-like protein
AT1G27970	-0.213128	0.00713275	174.383	169.095	x	x	x	NTF2B	nuclear transport factor 2B
AT5G59290	-0.213224	0.0165977	48.236	46.985		x		UXS3	UDP-glucuronic acid decarboxylase 3
AT5G67560	-0.213689	0.0237007	42.329	41.089		x		ARLA1D	ADP-ribosylation factor-like A1D
AT2G17240	-0.214072	0.00542847	239.198	231.465		x		AT2G17240	arginine/serine-rich-like splicing factor
AT4G14500	-0.214298	0.0128081	28.809	28.004		x		AT4G14500	Polyketide cyclase/dehydrase and lipid transport superfamily protein
AT1G33810	-0.214547	0.0123912	134.844	131.723	x	x	x	AT1G33810	zinc finger/BTB domain protein
AT2G36060	-0.21482	0.00672324	69.292	67.172		x		MMZ3	MMS ZWEI homologue 3
AT3G11630	-0.214907	0.0273876	944.186	925.612	x			AT3G11630	Thioredoxin superfamily protein
AT4G01850	-0.215094	0.00563427	139.043	135.469		x		SAM-2	S-adenosylmethionine synthetase 2
AT1G76180	-0.215891	0.0205851	265.307	257.813	x	x	x	ERD14	Dehydrin family protein
AT5G66140	-0.217268	0.0137236	34.911	34.173		x		PAD2	proteasome alpha subunit D2
AT2G18160	-0.217666	0.0396407	45.534	43.583		x		bZIP2	basic leucine-zipper 2
AT2G42530	-0.218273	0.0227426	403.241	389.061	x	x	x	COR15B	cold regulated 15b
AT5G08290	-0.219913	0.0127893	162.575	158.907		x		YLS8	mRNA splicing factor, thioredoxin-like U5 snRNP
AT2G21130	-0.220289	0.0135256	73.725	71.513		x		AT2G21130	Cyclophilin-like peptidyl-prolyl cis-trans isomerase family protein
AT4G02500	-0.220555	0.00843108	41.814	40.627		x		XT2	UDP-xylosyltransferase 2
AT3G13410	-0.220815	0.018666	133.79	129.248		x		AT3G13410	2-C-methyl-D-erythritol 4-phosphate cytidylyltransferase
AT5G23040	-0.221054	0.00351036	151.749	146.865	x	x	x	CDF1	cell growth defect factor-like protein (DUF3353)
AT4G13940	-0.221171	0.00488047	551.146	528.472	x	x	x	HOG1	S-adenosyl-L-homocysteine hydrolase
AT5G24735	-0.221373	0.0206061	129.801	120.569		x		AT5G24735
AT2G03440	-0.221895	0.0201165	96.146	92.991	x			NRP1	nodulin-related protein 1
AT3G62250	-0.222027	0.00353842	608.205	591.855	x	x	x	UBQ5	ubiquitin 5
AT1G14320	-0.222136	0.00228025	933.123	910.628	x	x	x	SAC52	Ribosomal protein L16p/L10e family protein
AT4G33520	-0.222266	0.0134725	93.938	77.337		x		PAA1	P-type ATP-ase 1
AT1G09200	-0.222375	0.00756501	169.963	165.556		x		AT1G09200	Histone superfamily protein
AT3G09200	-0.222792	0.00320834	598.888	583.417	x	x	x	AT3G09200	Ribosomal protein L10 family protein
AT2G18162	-0.223006	0.0297475	45.702	43.583		x
AT1G74520	-0.223307	0.0255731	71.703	68.499		x		HVA22A	HVA22 homologue A
AT5G01920	-0.223733	0.0261126	28.643	29.05		x		STN8	Protein kinase superfamily protein
AT5G64920	-0.224051	0.0462093	15.993	15.464		x		CIP8	COP1-interacting protein 8
AT2G29180	-0.224201	0.0108286	152.415	146.234		x		AT2G29180	transmembrane protein
AT4G34350	-0.224658	0.0159206	105.852	102.164		x		HDR	4-hydroxy-3-methylbut-2-enyl diphosphate reductase
AT5G60920	-0.224845	0.0149802	79.286	76.348		x		COB	COBRA-like extracellular glycosyl-phosphatidyl inositol-anchored protein family
AT3G01340	-0.224931	0.00619996	41.816	40.625		x		AT3G01340	Transducin/WD40 repeat-like superfamily protein
AT4G34190	-0.224974	0.0111953	511.89	497.89	x	x	x	2001-09-01	stress enhanced protein 1
AT3G47860	-0.224991	0.00516516	109.909	106.121		x		CHL	chloroplastic lipocalin
AT3G47250	-0.225112	0.00261966	65.241	62.622		x		AT3G47250	transmembrane protein, putative (DUF247)
AT4G39880	-0.226188	0.00603459	66.341	64.145		x		AT4G39880	Ribosomal protein L23/L15e family protein
AT3G62650	-0.227115	0.0144696	93.475	90.529		x		AT3G62650	hypothetical protein
AT3G18740	-0.227339	0.00152151	734.608	712.769	x	x	x	RLK902	Ribosomal protein L7Ae/L30e/S12e/Gadd45 family protein
AT5G21274	-0.227495	0.0118612	87.527	84.406		x		CAM6	calmodulin 6
AT5G17560	-0.22785	0.00394084	122.069	116.592		x		AT5G17560	BolA-like family protein
AT1G23310	-0.228122	0.00543646	809.945	779.915	x	x	x	GGT1	glutamate:glyoxylate aminotransferase
AT1G08880	-0.228138	0.0188741	118.2	113.731		x		H2AXA	Histone superfamily protein
AT5G10860	-0.228479	0.00276349	293.246	282.385	x	x	x	CBSX3	Cystathionine beta-synthase (CBS) family protein
AT5G56010	-0.228561	0.0300557	162.649	156.534	x			HSP81-3	heat shock protein 81-3
AT2G31040	-0.229437	0.0113744	213.484	205.181	x			AT2G31040	ATP synthase protein I-like protein
AT5G08540	-0.2295	0.00703523	54.406	52.364		x		AT5G08540	ribosomal RNA small subunit methyltransferase J
AT2G04030	-0.229727	0.0314853	239.808	229.673	x			CR88	Chaperone protein htpG family protein
AT3G13120	-0.229789	0.0116496	617.923	595.711	x			AT3G13120	Ribosomal protein S10p/S20e family protein
AT2G18710	-0.230018	0.0399426	88.328	82.766		x		SCY1	SECY homolog 1
AT1G16880	-0.2312	0.00667678	709.287	679.37	x			ACR11	uridylyltransferase-like protein
AT2G04700	-0.231447	0.0032813	289.051	276.049	x	x	x	AT2G04700	ferredoxin thioredoxin reductase catalytic beta chain family protein
AT5G61820	-0.232357	0.0177035	98.953	94.941	x			AT5G61820	stress up-regulated Nod 19 protein
AT2G01490	-0.234128	0.00225562	68.907	65.736		x		PAHX	phytanoyl-CoA dioxygenase (PhyH) family protein
AT3G63080	-0.23417	0.0226424	26.202	25.099		x		GPX5	glutathione peroxidase 5
AT5G23240	-0.234591	0.00482854	148.83	143.037	x			AT5G23240	DNAJ heat shock N-terminal domain-containing protein
AT4G29670	-0.234667	0.00186673	117.59	112.807		x		ACHT2	atypical CYS HIS rich thioredoxin 2
AT1G27450	-0.23537	0.00332167	188.354	179.949		x		APT1	adenine phosphoribosyl transferase 1
AT2G05710	-0.235875	0.00257631	111.876	106.076	x			ACO3	aconitase 3
AT5G30510	-0.236339	0.00240542	509.443	489.529	x			RPS1	ribosomal protein S1
AT3G43810	-0.236628	0.00259386	106.112	101.844		x		CAM7	calmodulin 7
AT1G77750	-0.236679	0.02859	40.763	38.945		x		AT1G77750	Ribosomal protein S13/S18 family
AT5G45680	-0.236682	0.00441947	286.036	272.372		x		FKBP13	FK506-binding protein 13
AT5G19140	-0.236838	0.0168005	164.598	157.654	x	x	x	AILP1	aluminum induced protein with YGL and LRDR motifs
AT3G63310	-0.23696	0.0317608	36.821	35.638		x		BIL4	Bax inhibitor-1 family protein
AT5G12210	-0.23701	0.00839446	36.838	35.83		x		RGTB1	RAB geranylgeranyl transferase beta subunit 1
AT4G21105	-0.237761	0.00924782	484.055	464.852	x	x	x	AT4G21105	cytochrome-c oxidase/ electron carrier
AT2G40510	-0.23788	0.0175136	236.173	230.578		x		AT2G40510	Ribosomal protein S26e family protein
AT3G20230	-0.238576	0.0126074	175.159	163.81		x		AT3G20230	Ribosomal L18p/L5e family protein
AT4G36420	-0.238786	0.00731774	50.032	47.846		x		AT4G36420	Ribosomal protein L12 family protein
AT5G20010	-0.239216	0.00965301	238.344	228.552	x	x	x	RAN-1	RAS-related nuclear protein-1
AT1G75380	-0.239335	0.0191249	296.045	281.276	x			BBD1	bifunctional nuclease in basal defense response 1
AT1G43560	-0.239498	0.00555102	249.534	236.68		x		ty2	thioredoxin Y2
AT1G66240	-0.239572	0.0456677	441.893	423.609		x		ATX1	homolog of anti-oxidant 1
AT1G21065	-0.239903	0.0058438	127.909	122.28		x		AT1G21065	secondary thiamine-phosphate synthase enzyme
AT5G43970	-0.240887	0.0347775	89.139	85.48		x		TOM22-V	translocase of outer membrane 22-V
AT4G13615	-0.242036	0.0334189	426.368	407.633		x		AT4G13615	Uncharacterized protein family SERF
AT1G29040	-0.244318	0.0354256	31.206	29.531		x		AT1G29040	50S ribosomal protein L34
AT5G54430	-0.244433	0.00900222	76.336	72.272		x		PHOS32	Adenine nucleotide alpha hydrolases-like superfamily protein
AT2G28910	-0.244474	0.00490242	113.355	108.744		x		CXIP4	CAX interacting protein 4
AT1G69620	-0.245627	0.00356375	676.878	647.92	x	x	x	RPL34	ribosomal protein L34
AT5G26800	-0.245974	0.0111513	68.504	65.938		x		AT5G26800	xaa-pro aminopeptidase P
AT5G55710	-0.245995	0.0124665	129.786	123.549		x		Tic20-V	TIC 20-v-like protein
AT3G07790	-0.246393	0.012461	20.671	19.604		x		AT3G07790	DGCR14-like protein
AT1G76010	-0.247695	0.0454073	99.071	94.367		x		AT1G76010	Alba DNA/RNA-binding protein
AT4G26480	-0.247978	0.0180402	30.545	29.545		x		AT4G26480	RNA-binding KH domain-containing protein
AT5G37780	-0.248212	0.00146293	222.754	211.66		x		CAM1	calmodulin 1
AT5G46110	-0.248933	0.0123152	1031.37	978.404	x	x	x	APE2	Glucose-6-phosphate/phosphate translocator-like protein
AT5G13710	-0.249115	0.00153958	75.625	71.857		x		SMT1	sterol methyltransferase 1
AT1G05070	-0.249286	0.0186334	21.171	20.236		x		AT1G05070	transmembrane protein, putative (DUF1068)
AT2G47420	-0.249392	0.0131672	21.164	20.073		x		DIM1A	Ribosomal RNA adenine dimethylase family protein
AT1G69460	-0.249461	0.00612836	71.508	67.435		x		AT1G69460	emp24/gp25L/p24 family/GOLD family protein
AT1G10200	-0.249784	0.000931515	117.254	110.499	x	x	x	WLIM1	GATA type zinc finger transcription factor family protein
AT3G60750	-0.250495	0.00446357	1036.62	987.454	x			AT3G60750	Transketolase
AT5G52960	-0.250871	0.00636155	92.774	87.157		x		AT5G52960	tRNA dimethylallyltransferase
AT4G35000	-0.250907	0.000716231	130.951	125.1		x		APX3	ascorbate peroxidase 3
AT4G10340	-0.250951	0.0124665	2621.3	2507.55	x	x	x	LHCB5	light harvesting complex of photosystem II 5
AT4G34870	-0.251544	0.0022303	477.188	451.529	x	x	x	ROC5	rotamase cyclophilin 5
AT3G10770	-0.251642	0.00304297	34.88	33.187		x		AT3G10770	Single-stranded nucleic acid binding R3H protein
AT2G28740	-0.251769	0.00131154	228.304	215.506	x	x	x	HIS4	histone H4
AT2G30950	-0.252579	0.0238784	383.589	380.175	x			VAR2	FtsH extracellular protease family
AT5G52420	-0.254229	0.00553613	35.002	33.058		x		AT5G52420	transmembrane protein
AT1G08110	-0.25452	0.00328239	689.042	598.795		x		AT1G08110	lactoylglutathione lyase family protein / glyoxalase I family protein
AT1G52230	-0.254822	0.00106076	1372.47	1294.9	x			PSAH2	photosystem I subunit H2
AT4G19390	-0.255711	0.0480926	40.21	37.838		x		AT4G19390	Uncharacterized protein family (UPF0114)
AT4G15000	-0.256161	0.00123542	691.317	656.245		x		AT4G15000	Ribosomal L27e protein family
AT3G48030	-0.256273	0.013837	14.387	13.506		x		AT3G48030	hypoxia-responsive family protein / zinc finger (C3HC4-type RING finger) family protein
AT3G22890	-0.257112	0.0161249	180.812	171.184		x		APS1	ATP sulfurylase 1
AT2G43540	-0.257762	0.0492362	22.984	21.646		x		AT2G43540	transmembrane protein
AT3G04290	-0.25841	0.00818626	63.043	58.356	x			LTL1	Li-tolerant lipase 1
AT3G17020	-0.258644	0.00267483	220.365	208.986	x	x	x	AT3G17020	Adenine nucleotide alpha hydrolases-like superfamily protein
AT4G08280	-0.258823	0.00351562	70.573	66.183		x		AT4G08280	Thioredoxin superfamily protein
AT3G26430	-0.259229	0.00343468	506.917	557.745		x		AT3G26430	GDSL-like Lipase/Acylhydrolase superfamily protein
AT3G56800	-0.259285	0.000969827	176.668	165.041		x		CAM3	calmodulin 3
AT3G45780	-0.259893	0.00350322	66.103	62.292	x			PHOT1	phototropin 1
AT1G71500	-0.260338	0.000862742	266.8	252.033	x	x	x	AT1G71500	Rieske (2Fe-2S) domain-containing protein
AT2G37660	-0.260817	0.00461916	437.278	413.075	x			AT2G37660	NAD(P)-binding Rossmann-fold superfamily protein
AT4G16410	-0.260831	0.00089743	268.531	255.299	x	x	x	AT4G16410	transmembrane protein
AT3G16400	-0.26196	0.00190278	546.589	533.36	x			NSP1	nitrile specifier protein 1
AT1G30360	-0.264012	0.00259277	108.714	102.305	x	x	x	ERD4	Early-responsive to dehydration stress protein (ERD4)
AT3G51730	-0.265163	0.000972904	100.551	94.098		x		AT3G51730	saposin B domain-containing protein
AT4G24805	-0.265721	0.026055	15.02	14.038		x		AT4G24805	S-adenosyl-L-methionine-dependent methyltransferases superfamily protein
AT1G55160	-0.266148	0.0179838	32.706	31.028		x		AT1G55160	WAS/WASL-interacting family protein
AT4G32210	-0.266638	0.00374927	85.727	80.131	x	x	x	SDH3-2	succinate dehydrogenase 3-2
AT3G56020	-0.268155	0.041055	681.762	640.113	x	x	x	AT3G56020	Ribosomal protein L41 family
AT5G47190	-0.268421	0.00954117	344.669	322.527		x		AT5G47190	Ribosomal protein L19 family protein
AT4G28660	-0.268558	0.000848934	308.524	287.866	x			PSB28	photosystem II reaction center PSB28 protein
AT3G17780	-0.269122	0.0452273	34.643	32.769		x		AT3G17780	B-cell receptor-associated-like protein
AT4G36720	-0.26933	0.0484871	17.841	16.978	x			HVA22K	HVA22-like protein K
AT2G31810	-0.269513	0.00350322	52.15	48.928		x		AT2G31810	ACT domain-containing small subunit of acetolactate synthase protein
AT3G04090	-0.26961	0.00283126	70.027	65.199		x		SIP1A	small and basic intrinsic protein 1A
AT5G67360	-0.270257	0.0187681	39.331	36.848		x		ARA12	Subtilase family protein
AT4G02770	-0.271173	0.000118193	1703.68	1596.9	x	x	x	PSAD-1	photosystem I subunit D-1
AT3G44310	-0.271174	0.000679116	722.05	675.857	x			NIT1	nitrilase 1
AT3G55770	-0.271533	0.000831558	85.128	81.854		x		WLIM2b	GATA type zinc finger transcription factor family protein
AT1G67660	-0.272618	0.0107679	31.716	29.766		x		AT1G67660	Restriction endonuclease, type II-like superfamily protein
AT5G48930	-0.273068	0.000312788	89.38	83.758		x		HCT	hydroxycinnamoyl-CoA shikimate/quinate hydroxycinnamoyl transferase
AT3G25920	-0.273844	0.00131759	578.885	539.782	x	x	x	RPL15	ribosomal protein L15
AT5G53160	-0.274224	0.0014319	103.729	95.687		x		RCAR3	regulatory components of ABA receptor 3
AT3G61580	-0.275422	0.0134562	52.903	49.388		x		SLD1	Fatty acid/sphingolipid desaturase
AT1G64520	-0.275499	0.000929594	75.951	71.035		x		RPN12a	regulatory particle non-ATPase 12A
AT3G14415	-0.275627	0.000307554	614.273	574.556	x			GOX2	Aldolase-type TIM barrel family protein
AT3G45930	-0.275818	0.00887667	79.281	73.575		x		AT3G45930	Histone superfamily protein
AT5G59690	-0.276339	0.00180937	323.28	301.655		x		AT5G59690	Histone superfamily protein
AT3G50550	-0.277022	0.00934765	60.089	55.522		x		AT3G50550	hypothetical protein
AT3G53730	-0.277543	0.00067558	192.216	179.728	x	x	x	AT3G53730	Histone superfamily protein
AT3G48730	-0.277802	0.00796073	177.811	166.573	x			GSA2	glutamate-1-semialdehyde 2,1-aminomutase 2
AT4G38970	-0.27815	0.00259899	1118.33	1046.8	x	x	x	FBA2	fructose-bisphosphate aldolase 2
AT1G07140	-0.278352	0.000174943	128.818	120.126		x		SIRANBP	Pleckstrin homology (PH) domain superfamily protein
AT2G22430	-0.27897	0.000937556	107.167	99.524	x			HB6	homeobox protein 6
AT5G24314	-0.279012	0.00169768	339.728	317.216		x		PTAC7	plastid transcriptionally active7
AT5G20950	-0.279191	0.00390105	50.451	48.535		x		AT5G20950	Glycosyl hydrolase family protein
AT1G20010	-0.279972	0.000278845	141.928	131.681		x		TUB5	tubulin beta-5 chain
AT1G74730	-0.280049	0.000540501	211.785	198.824	x	x	x	AT1G74730	transmembrane protein, putative (DUF1118)
AT2G01620	-0.280141	0.00768213	31.149	28.933		x		MEE11	RNI-like superfamily protein
AT4G00895	-0.280167	0.00398722	363.827	334.056	x	x	x	AT4G00895	ATPase, F1 complex, OSCP/delta subunit protein
AT1G78040	-0.280701	0.000236855	564.205	522.08	x	x	x	AT1G78040	Pollen Ole e 1 allergen and extensin family protein
AT1G63000	-0.281922	0.0402317	66.223	60.38	x			NRS/ER	nucleotide-rhamnose synthase/epimerase-reductase
AT3G45980	-0.282084	0.000543618	155.597	145.87		x		HTB9	Histone superfamily protein
AT1G18080	-0.282411	5.05464e-05	374.245	349.118	x	x	x	ATARCA	Transducin/WD40 repeat-like superfamily protein
AT4G40030	-0.282611	7.98419e-05	406.326	377.116		x		AT4G40030	Histone superfamily protein
AT3G50500	-0.283353	5.64202e-05	123.623	113.203		x		SNRK2.2	SNF1-related protein kinase 2.2
AT1G53210	-0.283554	0.00715438	118.574	109.998	x			AT1G53210	sodium/calcium exchanger family protein / calcium-binding EF hand family protein
AT2G39010	-0.284255	0.000148127	227.5	207.941		x		PIP2E	plasma membrane intrinsic protein 2E
AT4G09320	-0.284372	0.00213938	767.643	713.733	x	x	x	NDPK1	nucleoside diphosphate kinase
AT3G23490	-0.284518	0.00393999	86.144	79.421		x		CYN	cyanase
AT1G20050	-0.285022	0.00167432	66.112	61.176		x		HYD1	C-8,7 sterol isomerase
AT5G18800	-0.285094	0.000507298	113.468	105.959		x		AT5G18800	Cox19-like CHCH family protein
AT4G00810	-0.285145	0.00566978	271.761	253.443		x		AT4G00810	60S acidic ribosomal protein family
AT5G10480	-0.28567	0.000534263	75.763	70.233		x		PAS2	Protein-tyrosine phosphatase-like, PTPLA
AT2G04780	-0.285731	0.00047305	44.007	40.639		x		FLA7	FASCICLIN-like arabinoogalactan 7
AT1G04040	-0.285751	0.000330323	62.452	57.817		x		AT1G04040	HAD superfamily, subfamily IIIB acid phosphatase
AT2G44050	-0.286209	0.000151475	89.395	82.913		x		COS1	6,7-dimethyl-8-ribityllumazine synthase / DMRL synthase / lumazine synthase / riboflavin synthase
AT4G27520	-0.286344	0.0010697	225.799	207.898	x			ENODL2	early nodulin-like protein 2
AT4G18370	-0.286346	0.000260898	62.151	57.467		x		DEG5	DEGP protease 5
AT2G27290	-0.286794	0.000694673	542.269	529.918		x		AT2G27290	FAM210B-like protein, putative (DUF1279)
AT3G22120	-0.287107	0.0455519	538.719	494.706	x	x	x	CWLP	cell wall-plasma membrane linker protein
AT1G16700	-0.288292	0.00374462	49.023	45.433		x		AT1G16700	Alpha-helical ferredoxin
AT1G12910	-0.288377	0.00407516	21.133	19.571		x		ATAN11	Transducin/WD40 repeat-like superfamily protein
AT3G01850	-0.289348	0.0107206	23.109	21.489		x		AT3G01850	Aldolase-type TIM barrel family protein
AT4G16146	-0.289559	0.00269843	149.644	137.793		x		AT4G16146	cAMP-regulated phosphoprotein 19-related protein
AT3G07880	-0.289658	0.00035654	40.095	36.848		x		SCN1	Immunoglobulin E-set superfamily protein
AT1G64090	-0.290139	0.000148839	110.049	100.808	x	x	x	RTNLB3	Reticulan like protein B3
AT5G42270	-0.290754	0.00532819	301.651	280.665	x			VAR1	FtsH extracellular protease family
AT5G08060	-0.291954	0.000704602	111.892	102.185	x	x	x	AT5G08060	furry
AT1G49750	-0.292875	0.0169845	122.912	112.686	x			AT1G49750	Leucine-rich repeat (LRR) family protein
AT4G35090	-0.292897	0.00685524	285.297	262.342	x			CAT2	catalase 2
AT1G05190	-0.29321	0.00144862	670.727	618.119	x	x	x	emb2394	Ribosomal protein L6 family
AT5G07090	-0.293645	3.60093e-05	472.02	434.258	x	x	x	AT5G07090	Ribosomal protein S4 (RPS4A) family protein
AT1G09310	-0.293693	0.0102746	708.731	655.731	x			AT1G09310	plant/protein (Protein of unknown function, DUF538)
AT5G62690	-0.29516	2.69685e-05	151.763	140.529		x		TUB2	tubulin beta chain 2
AT4G39460	-0.295208	0.00994234	59.118	55.107		x		SAMC1	S-adenosylmethionine carrier 1
AT1G09130	-0.295615	0.000119987	160.732	147.002	x			AT1G09130	ATP-dependent caseinolytic (Clp) protease/crotonase family protein
AT1G80180	-0.296069	0.0107807	47.586	43.656		x		AT1G80180	hypothetical protein
AT1G05850	-0.297352	7.49103e-05	278.738	257.438	x			POM1	Chitinase family protein
AT4G40045	-0.297566	0.0110804	39.206	35.861		x		AT4G40045	transmembrane protein
AT2G39900	-0.297569	0.000265113	42.708	39.287		x		WLIM2a	GATA type zinc finger transcription factor family protein
AT4G13720	-0.298681	0.00142785	41.085	37.73		x		AT4G13720	Inosine triphosphate pyrophosphatase family protein
AT1G27290	-0.298737	0.00361322	67.355	61.38		x		AT1G27290	transmembrane protein
AT4G09650	-0.298785	0.000528546	954.625	869.377	x			ATPD	F-type H -transporting ATPase subunit delta
AT3G08920	-0.298858	0.00629451	48.058	44.271		x		AT3G08920	Rhodanese/Cell cycle control phosphatase superfamily protein
AT1G03600	-0.299317	0.000458481	437.087	400.432	x	x	x	PSB27	photosystem II family protein
AT1G32990	-0.299801	0.00167145	506.431	462.517	x			PRPL11	plastid ribosomal protein l11
AT2G24150	-0.300258	0.00120663	34.597	31.821		x		HHP3	heptahelical protein 3
AT4G34620	-0.301122	8.93633e-05	1503.83	1374.15	x	x	x	SSR16	small subunit ribosomal protein 16
AT1G13440	-0.301905	0.000287287	1083.81	990.369	x			GAPC2	glyceraldehyde-3-phosphate dehydrogenase C2
AT5G58920	-0.302576	0.000993554	37.761	34.52		x		AT5G58920	homeobox prospero protein
AT3G63140	-0.302981	2.56852e-05	296.303	270.848	x			CSP41A	chloroplast stem-loop binding protein of 41 kDa
AT2G39730	-0.303128	7.94213e-05	2544.91	2343.27	x			RCA	rubisco activase
AT5G59910	-0.30379	1.0603e-05	236.644	218.396		x		HTB4	Histone superfamily protein
AT5G15802	-0.304016	0.0493774	270	279.352	x	x	x	AT5G15802	chaperone
AT2G27260	-0.304083	0.040996	19.201	17.426		x		AT2G27260	Late embryogenesis abundant (LEA) hydroxyproline-rich glycoprotein family
AT1G28150	-0.304119	0.000240692	80.639	74.131		x		AT1G28150	hypothetical protein
AT1G08980	-0.304147	0.000393767	62.07	56.964		x		AMI1	amidase 1
AT1G68260	-0.304319	0.00890906	29.011	26.437		x		AT1G68260	Thioesterase superfamily protein
AT2G47710	-0.304343	0.000421145	99.957	91.648		x		AT2G47710	Adenine nucleotide alpha hydrolases-like superfamily protein
AT1G12440	-0.305594	6.58565e-05	74.135	67.431		x		AT1G12440	A20/AN1-like zinc finger family protein
AT5G55125	-0.305835	0.00198938	54.966	49.143		x		AT5G55125	Ribosomal protein L31
AT2G38120	-0.306365	0.000100301	44.873	40.182	x			AUX1	Transmembrane amino acid transporter family protein
AT5G58220	-0.306622	0.00218394	29.045	26.802		x		TTL	transthyretin-like protein
AT1G49970	-0.306704	1.64455e-05	165.601	149.667	x			CLPR1	CLP protease proteolytic subunit 1
AT3G28180	-0.306758	0.0004271	34.738	31.579		x		CSLC04	Cellulose-synthase-like C4
AT1G75800	-0.307077	0.00579532	42.788	39.076		x		AT1G75800	Pathogenesis-related thaumatin superfamily protein
AT5G50740	-0.307799	0.0178397	40.584	36.092	x			AT5G50740	Heavy metal transport/detoxification superfamily protein
AT4G14880	-0.309553	2.12783e-05	304.316	277.982	x			OASA1	O-acetylserine (thiol) lyase (OAS-TL) isoform A1
AT5G63310	-0.309857	0.000172569	333.905	305.254	x	x	x	NDPK2	nucleoside diphosphate kinase 2
AT3G18410	-0.310531	0.039837	754.927	653.786		x		AT3G18410	NADH dehydrogenase ubiquinone 1 beta subcomplex subunit 10-B-like protein (Complex I subunit NDUFS6)
AT4G20360	-0.310934	0.000745453	1034.67	940.82	x			RABE1b	RAB GTPase homolog E1B
AT4G32260	-0.311472	9.16261e-05	1097.63	995.179	x	x	x	PDE334	ATPase, F0 complex, subunit B/B', bacterial/chloroplast
AT2G25310	-0.313095	0.000255752	39.295	35.544		x		AT2G25310	ER membrane protein complex subunit-like protein (DUF2012)
AT3G19820	-0.313281	6.83516e-06	140.008	127.756		x		DWF1	cell elongation protein / DWARF1 / DIMINUTO (DIM)
AT4G35100	-0.313336	2.82556e-05	312.255	285.417	x	x	x	PIP3	plasma membrane intrinsic protein 3
AT5G32450	-0.313579	0.000110667	46.065	41.607		x		AT5G32450	RNA binding (RRM/RBD/RNP motifs) family protein
AT5G54940	-0.31364	0.0229405	412.885	373.526	x			AT5G54940	Translation initiation factor SUI1 family protein
AT1G12900	-0.314275	0.000130079	1605.01	1427.75	x			GAPA-2	glyceraldehyde 3-phosphate dehydrogenase A subunit 2
AT2G20820	-0.31442	4.29976e-05	194.302	175.662		x		AT2G20820	hypothetical protein
AT5G42900	-0.315283	0.00512102	51.427	46.53	x	x	x	COR27	cold regulated protein 27
AT2G02510	-0.316388	0.00448067	123.317	111.993		x		AT2G02510	NADH dehydrogenase (ubiquinone)s
AT4G07825	-0.31686	0.00117616	22.919	20.713		x		AT4G07825	transmembrane protein
AT3G23820	-0.317071	0.00549259	79.691	72.227	x	x	x	GAE6	UDP-D-glucuronate 4-epimerase 6
AT4G38932	-0.317313	0.0325126	54.548	48.761		x		AT4G38932	Natural antisense transcript overlaps with AT4G38930
AT1G60010	-0.317477	0.000610106	73.597	65.942		x		AT1G60010	D-ribose-binding periplasmic protein
AT4G18970	-0.317716	0.000187602	41.263	37.242	x			AT4G18970	GDSL-like Lipase/Acylhydrolase superfamily protein
AT4G11600	-0.317803	0.000110033	270.262	242.829	x			GPX6	glutathione peroxidase 6
AT3G55440	-0.31792	3.21862e-05	632.71	576.159	x			TPI	triosephosphate isomerase
AT1G02500	-0.318494	2.84161e-06	152.316	138.292		x		SAM1	S-adenosylmethionine synthetase 1
AT5G47840	-0.319783	7.54369e-06	129.959	117.663		x		AMK2	adenosine monophosphate kinase
AT2G01590	-0.320248	6.08169e-05	89.889	80.417	x	x	x	CRR3	chlororespiratory reduction 3
AT5G23440	-0.320473	0.00471594	67.698	60.777		x		FTRA1	ferredoxin/thioredoxin reductase subunit A (variable subunit) 1
AT1G55450	-0.320686	0.00219809	61.388	55.376		x		AT1G55450	S-adenosyl-L-methionine-dependent methyltransferases superfamily protein
AT5G55290	-0.320836	0.00273331	74.812	65.033		x		AT5G55290	ATPase, V0 complex, subunit E
AT4G25080	-0.320927	1.05932e-05	232.61	212.131		x		CHLM	magnesium-protoporphyrin IX methyltransferase
AT2G37200	-0.321702	0.028044	40.042	36.508		x		AT2G37200	Uncharacterized protein family (UPF0497)
AT2G21530	-0.321847	9.59051e-05	212.446	192.345		x		AT2G21530	SMAD/FHA domain-containing protein
AT3G29360	-0.321937	1.23281e-05	71.783	63.955	x			UGD2	UDP-glucose 6-dehydrogenase family protein
AT3G44100	-0.322406	0.000213685	112.688	101.831		x		AT3G44100	MD-2-related lipid recognition domain-containing protein
AT3G23805	-0.322504	0.0108802	36.679	32.953		x		RALFL24	ralf-like 24
AT5G40190	-0.322636	0.0222412	37.19	33.379		x		AT5G40190	RNA ligase/cyclic nucleotide phosphodiesterase family protein
AT3G49910	-0.322693	4.98958e-05	862.683	778.426	x	x	x	AT3G49910	Translation protein SH3-like family protein
AT3G56950	-0.323359	0.000225181	28.914	26.006	x			SIP2;1	small and basic intrinsic protein 2;1
AT5G56150	-0.323428	0.000527607	54.683	49.95		x		UBC30	ubiquitin-conjugating enzyme 30
AT4G33660	-0.323482	0.0128786	35.149	31.779		x		AT4G33660	cysteine-rich TM module stress tolerance protein
AT3G16370	-0.324073	0.00313785	247.286	222.018	x			AT3G16370	GDSL-like Lipase/Acylhydrolase superfamily protein
AT2G19760	-0.324846	0.000446963	99.045	89.616		x		PRF1	profilin 1
AT3G51010	-0.324975	0.000179473	55.806	50.423		x		AT3G51010	protein translocase subunit
AT3G20680	-0.325357	0.00309876	43.644	38.95		x		AT3G20680	plant/protein (DUF1995)
AT2G22425	-0.325488	0.00297045	121.713	109.982		x		AT2G22425	Microsomal signal peptidase 12 kDa subunit (SPC12)
AT1G77490	-0.325759	4.3282e-05	88.564	79.76	x			TAPX	thylakoidal ascorbate peroxidase
AT5G22880	-0.326054	5.28858e-06	206.139	187.054	x	x	x	HTB2	histone B2
AT2G21060	-0.32656	0.00937679	25.311	23.063		x		GRP2B	glycine-rich protein 2B
AT2G32720	-0.326603	0.000429379	62.297	55.956		x		CB5-B	cytochrome B5 isoform B
AT4G02890	-0.326725	5.72908e-06	164.224	148.366	x			UBQ14	Ubiquitin family protein
AT2G20930	-0.326727	0.00171053	63.784	57.467		x		AT2G20930	SNARE-like superfamily protein
AT1G27950	-0.328298	0.000112838	170.763	154.179	x	x	x	LTPG1	glycosylphosphatidylinositol-anchored lipid protein transfer 1
AT2G29700	-0.328594	0.000775302	51.041	46.301		x		PH1	pleckstrin homologue 1
AT3G05560	-0.328771	3.71449e-05	491.703	439.955	x	x	x	AT3G05560	Ribosomal L22e protein family
AT5G10550	-0.329122	1.42446e-05	38.174	34.425		x		GTE2	global transcription factor group E2
AT2G24200	-0.329502	3.00008e-05	149.371	134.686	x			LAP1	Cytosol aminopeptidase family protein
AT1G02560	-0.329667	3.07282e-05	353.491	317.031	x			CLPP5	nuclear encoded CLP protease 5
AT1G78995	-0.330675	3.90667e-05	51.872	46.099		x		AT1G78995	hypothetical protein
AT4G27230	-0.331285	0.00011957	82.645	74.689		x		HTA2	histone H2A 2
AT4G15930	-0.331679	0.00339085	55.688	49.914		x		AT4G15930	Dynein light chain type 1 family protein
AT1G76670	-0.331908	0.000392688	47.255	42.281		x		AT1G76670	Nucleotide-sugar transporter family protein
AT3G15360	-0.332466	1.17031e-06	532.456	477.197	x	x	x	TRX-M4	thioredoxin M-type 4
AT3G05880	-0.332786	3.83086e-05	672.463	603.82	x	x	x	RCI2A	Low temperature and salt responsive protein family
AT5G14200	-0.333351	0.0139133	85.747	76.816		x		IMD1	isopropylmalate dehydrogenase 1
AT2G47700	-0.333424	2.80237e-05	30.384	27.485		x		RFI2	RING/U-box superfamily protein
AT5G47570	-0.333528	0.000944338	150.873	136.178		x		AT5G47570	NADH dehydrogenase ubiquinone 1 beta subcomplex subunit
AT4G00430	-0.333551	1.1028e-05	140.05	126.225	x	x	x	PIP1;4	plasma membrane intrinsic protein 1;4
AT3G22121	-0.333578	0.0306074	4252.44	4032.2	x	x	x	AT3G22121	Natural antisense transcript overlaps with AT3G22120
AT1G32080	-0.334076	0.000220108	296.1	264.904	x			LrgB	membrane protein
AT2G21290	-0.334462	0.000838487	114.039	104.186		x		AT2G21290	30S ribosomal protein S31
AT5G62700	-0.334665	6.19679e-06	155.378	139.905		x		TUB3	tubulin beta chain 3
AT5G42980	-0.334792	6.72275e-05	859.471	765.796	x			TRX3	thioredoxin 3
AT1G21350	-0.334919	0.000104245	58.983	52.734		x		AT1G21350	Thioredoxin superfamily protein
AT3G07480	-0.334961	8.60413e-06	134.805	120.631		x		AT3G07480	2Fe-2S ferredoxin-like superfamily protein
AT5G42765	-0.335597	0.00165644	99.025	87.714	x			AT5G42765	plasma membrane fusion protein
AT4G39970	-0.335604	1.54679e-05	116.559	103.778		x		AT4G39970	Haloacid dehalogenase-like hydrolase (HAD) superfamily protein
AT5G02370	-0.335817	0.00317765	9.528	8.527	x			AT5G02370	ATP binding microtubule motor family protein
AT3G46320	-0.33648	0.000524424	114.022	101.808		x		AT3G46320	Histone superfamily protein
AT5G43750	-0.3365	0.000114796	189.466	168.781		x		PnsB5	NAD(P)H dehydrogenase 18
AT1G11860	-0.337175	1.17107e-05	928.249	834.33	x			AT1G11860	Glycine cleavage T-protein family
AT4G39710	-0.337866	0.000474304	132.754	120.784		x		PnsL4	FK506-binding protein 16-2
AT5G65480	-0.338458	0.000146884	45.302	40.311		x		AT5G65480	hypothetical protein
AT5G17280	-0.339469	0.00103829	49.365	44.007		x		AT5G17280	oxidoreductase-like protein, amino-terminal protein
AT2G37410	-0.339783	9.79975e-06	79.106	70.797		x		TIM17-2	translocase inner membrane subunit 17-2
AT1G72020	-0.340191	0.00016873	374.339	334.52		x		AT1G72020	TonB-dependent heme receptor A
AT1G14980	-0.340331	0.00012735	192.622	171.454		x		CPN10	chaperonin 10
AT5G09960	-0.340634	0.00522141	30.928	27.427		x		AT5G09960	sorbin/SH3 domain protein
AT5G67480	-0.34126	0.00166451	93.04	83.044		x		BT4	BTB and TAZ domain protein 4
AT1G03420	-0.341821	0.000215771	21.864	19.571		x		Sadhu4-2	transposable_element_gene
AT5G54600	-0.34208	2.51722e-05	645.676	574.602	x	x	x	RPL24	Translation protein SH3-like family protein
AT3G18420	-0.342966	1.53805e-05	52.43	46.718		x		AT3G18420	Protein prenylyltransferase superfamily protein
AT1G73600	-0.34311	0.00923406	153.791	135.586	x			AT1G73600	S-adenosyl-L-methionine-dependent methyltransferases superfamily protein
AT4G05050	-0.343552	6.08278e-05	367.476	327.534	x	x	x	UBQ11	ubiquitin 11
AT3G50820	-0.343767	2.91633e-07	880.278	782.578	x			PSBO2	photosystem II subunit O-2
AT2G45170	-0.343832	0.0229209	55.101	48.516		x		ATG8E	AUTOPHAGY 8E
AT2G28900	-0.343967	1.04697e-05	409.964	365.523	x			OEP16-1	outer plastid envelope protein 16-1
AT3G06780	-0.344192	0.0132678	12.13	10.818		x		AT3G06780	glycine-rich protein
AT3G28200	-0.346062	9.48159e-05	36.823	32.42		x		AT3G28200	Peroxidase superfamily protein
AT2G44210	-0.34617	7.2564e-06	57.344	50.638		x		AT2G44210	carboxyl-terminal peptidase (DUF239)
AT4G24770	-0.346258	0.000162466	637.963	568		x		RBP31	31-kDa RNA binding protein
AT5G51400	-0.346291	1.03511e-05	46.967	41.929		x		AT5G51400	PLAC8 family protein
AT4G34720	-0.3463	1.4125e-05	198.581	176.379		x		AVA-P1	ATPase, F0/V0 complex, subunit C protein
AT1G68220	-0.346593	0.000162048	35.093	31.416		x		AT1G68220	aerobic coproporphyrinogen-III oxidase (DUF1218)
AT1G03130	-0.34674	0.000360251	446.946	396.956	x	x	x	PSAD-2	photosystem I subunit D-2
AT1G01090	-0.346767	0.000321747	114.383	101.819		x		PDH-E1 ALPHA	pyruvate dehydrogenase E1 alpha
AT2G43760	-0.347381	1.04762e-05	54.722	48.489		x		AT2G43760	molybdopterin biosynthesis MoaE family protein
AT2G47930	-0.34741	0.00849428	34.957	31.042		x		AGP26	arabinogalactan protein 26
AT5G40170	-0.347811	0.000325111	21.874	18.613	x			RLP54	receptor like protein 54
AT3G47470	-0.347819	1.17031e-06	1602.32	1408.1	x	x	x	LHCA4	light-harvesting chlorophyll-protein complex I subunit A4
AT1G33265	-0.348057	8.74476e-05	43.619	40.446		x		AT1G33265	Transmembrane proteins 14C
AT3G46030	-0.348304	8.4134e-07	153.009	136.396		x		HTB11	Histone superfamily protein
AT3G63410	-0.348488	6.01535e-07	293.174	261.08	x	x	x	APG1	S-adenosyl-L-methionine-dependent methyltransferases superfamily protein
AT1G28580	-0.348573	9.20803e-06	39.119	34.268		x		AT1G28580	GDSL-like Lipase/Acylhydrolase superfamily protein
AT4G24440	-0.348609	0.000361228	49.115	43.965		x		AT4G24440	transcription initiation factor IIA gamma chain / TFIIA-gamma (TFIIA-S)
AT5G51550	-0.349051	0.0016404	42.375	37.763		x		EXL3	EXORDIUM like 3
AT5G59613	-0.349084	8.05537e-07	386.593	345.773	x	x	x	AT5G59613	ATP synthase
AT3G07390	-0.349103	0.0192679	38.183	34.449		x		AIR12	auxin-induced in root cultures-like protein
AT2G33410	-0.34964	0.000252723	28.244	25.175		x		AT2G33410	RNA-binding (RRM/RBD/RNP motifs) family protein
AT2G46505	-0.351597	0.0384604	97.31	85.168		x		SDH4	succinate dehydrogenase subunit 4
AT3G56010	-0.352234	2.13298e-06	131.855	115.343		x		AT3G56010	transmembrane protein
AT4G25050	-0.352308	0.000146167	638.473	560.938	x	x	x	ACP4	acyl carrier protein 4
AT1G23490	-0.352759	5.26675e-06	212.155	187.772		x		ARF1	ADP-ribosylation factor 1
AT4G11175	-0.35303	3.15883e-06	209.219	183.728		x		AT4G11175	Nucleic acid-binding, OB-fold-like protein
AT1G27480	-0.353198	1.651e-05	42.881	37.99		x		AT1G27480	alpha/beta-Hydrolases superfamily protein
AT1G44920	-0.354379	7.09684e-06	103.438	90.903		x		AT1G44920	transmembrane protein
AT2G23670	-0.355917	1.3229e-06	197.741	174.702		x		YCF37	homolog of Synechocystis YCF37
AT5G67600	-0.356208	0.00267471	78.405	70.035		x		WIH1	cysteine-rich TM module stress tolerance protein
AT1G08380	-0.356236	7.54258e-08	3411.12	3015.92	x	x	x	PSAO	photosystem I subunit O
AT4G01940	-0.356358	6.59998e-06	126.845	110.76		x		NFU1	NFU domain protein 1
AT3G14290	-0.357281	2.27868e-06	61.456	54.423		x		PAE2	20S proteasome alpha subunit E2
AT5G57345	-0.357466	5.61052e-05	50.558	44.457		x		AT5G57345	transmembrane protein
AT4G03520	-0.35772	1.93754e-07	715.744	631.583	x	x	x	ATHM2	Thioredoxin superfamily protein
AT3G57785	-0.358349	3.25331e-05	60.866	53.751		x		AT3G57785	ESSS subunit of NADH:ubiquinone oxidoreductase (complex I) protein
AT5G26742	-0.35845	0.000862803	451.739	372.58	x			emb1138	DEAD box RNA helicase (RH3)
AT4G37300	-0.358507	3.62109e-06	170.519	149.546	x	x	x	MEE59	maternal effect embryo arrest 59
AT1G27090	-0.358648	7.36262e-06	60.877	53.707		x		AT1G27090	glycine-rich protein
AT3G43720	-0.359403	4.36168e-05	101.448	89.187	x			LTPG2	Bifunctional inhibitor/lipid-transfer protein/seed storage 2S albumin superfamily protein
AT2G03310	-0.360022	0.00242061	37.19	32.554		x		AT2G03310	transmembrane protein
AT3G09860	-0.360392	5.67077e-06	235.009	207.478		x		AT3G09860	actin T1-like protein
AT1G65720	-0.3611	1.08776e-05	155.096	135.571		x		AT1G65720	transmembrane protein
AT4G05150	-0.361539	1.55783e-05	48.904	43.256		x		AT4G05150	Octicosapeptide/Phox/Bem1p family protein
AT4G38495	-0.362028	0.0275919	20.286	17.891		x		AT4G38495	chromatin-remodeling complex subunit
AT3G51510	-0.362257	1.01002e-06	195.049	171.598	x	x	x	AT3G51510	transmembrane protein
AT3G62030	-0.362634	7.5111e-06	1151.36	1005.78	x			ROC4	rotamase CYP 4
AT4G39090	-0.363081	5.64431e-07	280.236	243.825	x			RD19	Papain family cysteine protease
AT3G55250	-0.363591	3.25795e-07	125.516	108.989		x		PDE329	calcium homeostasis regulator
AT5G59970	-0.363781	0.000273275	119.087	104.842		x		AT5G59970	Histone superfamily protein
AT5G14320	-0.363811	2.03642e-06	680.103	597.056	x	x	x	EMB3137	Ribosomal protein S13/S18 family
AT5G43940	-0.364349	2.88733e-06	292.511	250.609	x			HOT5	GroES-like zinc-binding dehydrogenase family protein
AT2G14890	-0.365651	8.01382e-06	214.254	187.352	x	x	x	AGP9	arabinogalactan protein 9
AT1G11545	-0.365833	0.000689495	11.715	10.313		x		XTH8	xyloglucan endotransglucosylase/hydrolase 8
AT2G34560	-0.365892	3.67052e-07	41.245	36.155		x		CCP1	P-loop containing nucleoside triphosphate hydrolases superfamily protein
AT5G59880	-0.366492	2.70487e-06	230.037	202.135	x	x	x	ADF3	actin depolymerizing factor 3
AT2G46220	-0.366553	2.41783e-05	123.987	107.721		x		AT2G46220	DUF2358 family protein (DUF2358)
AT1G12090	-0.366615	4.61229e-05	957.005	834.494	x	x	x	ELP	extensin-like protein
AT5G10400	-0.366802	1.01544e-06	120.614	105.786		x		AT5G10400	Histone superfamily protein
AT1G47128	-0.366971	8.18333e-08	319.635	265.637	x			RD21A	Granulin repeat cysteine protease family protein
AT4G29870	-0.367384	0.000791505	55.427	48.232		x		AT4G29870	Oligosaccharyltransferase complex/magnesium transporter family protein
AT5G04140	-0.367429	0.000110682	430.659	355.33	x			GLU1	glutamate synthase 1
AT1G32060	-0.367437	1.38709e-06	832.867	730.838	x			PRK	phosphoribulokinase
AT3G06470	-0.367661	0.00104267	16.689	14.551		x		AT3G06470	GNS1/SUR4 membrane protein family
AT4G32020	-0.368374	0.00634057	145.114	126.613	x	x	x	AT4G32020	serine/arginine repetitive matrix-like protein
AT3G07430	-0.368538	0.00296355	182.848	159.341		x		YLMG1-1	YGGT family protein
AT1G07820	-0.368586	1.50103e-07	181.208	154.04		x		AT1G07820	Histone superfamily protein
AT1G63980	-0.369056	5.39263e-07	57.724	51.49		x		AT1G63980	D111/G-patch domain-containing protein
AT5G45490	-0.3695	3.62513e-06	39.649	34.58		x		AT5G45490	P-loop containing nucleoside triphosphate hydrolases superfamily protein
AT4G18670	-0.369928	0.0082683	18.443	16.127	x			AT4G18670	Leucine-rich repeat (LRR) family protein
AT2G36145	-0.37009	1.0637e-05	112.023	98.523		x		AT2G36145	hypothetical protein
AT4G11360	-0.371627	0.022936	44.843	38.944		x		RHA1B	RING-H2 finger A1B
AT2G47450	-0.37181	2.66632e-08	135.698	118.978		x		CAO	chloroplast signal recognition particle component (CAO)
AT2G20860	-0.37375	4.05739e-07	91.104	79.768		x		LIP1	lipoic acid synthase 1
AT3G11120	-0.374538	4.16318e-06	1708.44	1490.03		x		AT3G11120	Ribosomal protein L41 family
AT5G15350	-0.375457	1.01301e-05	67.075	58.775		x		ENODL17	early nodulin-like protein 17
AT5G26000	-0.376155	1.0669e-07	1232.88	1070.96	x			TGG1	thioglucoside glucohydrolase 1
AT1G68660	-0.376478	0.000604041	160.36	140.486		x		AT1G68660	Ribosomal protein L12/ ATP-dependent Clp protease adaptor protein ClpS family protein
AT5G24800	-0.376621	0.00251823	15.166	13.244		x		BZIP9	basic leucine zipper 9
AT2G24060	-0.376699	3.2457e-06	108.64	94.813		x		AT2G24060	Translation initiation factor 3 protein
AT5G26880	-0.376982	6.54966e-07	73.813	64.221		x		AGL26	tRNA (cytidine(34)-2'-O)-methyltransferase
AT3G02180	-0.377578	9.45378e-06	110.705	96.278		x		SP1L3	SPIRAL1-like3
AT1G53170	-0.377998	0.026766	9.862	8.579		x		ERF8	ethylene response factor 8
AT2G35520	-0.379448	0.00081715	33.184	28.795		x		DAD2	Defender against death (DAD family) protein
AT1G02150	-0.379546	1.07586e-06	71.878	62.521		x		AT1G02150	Tetratricopeptide repeat (TPR)-like superfamily protein
AT1G31812	-0.379589	2.84049e-08	708.476	615.688	x	x	x	ACBP6	acyl-CoA-binding protein 6
AT1G65980	-0.379594	3.86176e-05	245.082	207.976		x		TPX1	thioredoxin-dependent peroxidase 1
AT3G60210	-0.379802	6.64926e-06	78.176	67.808		x		AT3G60210	GroES-like family protein
AT3G20390	-0.381141	4.93041e-07	307.82	265.501		x		AT3G20390	endoribonuclease L-PSP family protein
AT1G08480	-0.381334	1.38356e-06	78.58	68.43		x		SDH6	succinate dehydrogenase subunit
AT5G40950	-0.381389	1.42189e-06	652.204	563.964	x			RPL27	ribosomal protein large subunit 27
AT3G01120	-0.381798	0.000107956	316.22	274.325	x			MTO1	Pyridoxal phosphate (PLP)-dependent transferases superfamily protein
AT1G80600	-0.381984	4.10352e-06	295.311	259.825	x			WIN1	HOPW1-1-interacting 1
AT5G06340	-0.383327	1.14958e-07	83.205	72.116		x		NUDX27	nudix hydrolase homolog 27
AT5G57815	-0.383388	6.74997e-05	93.064	79.632		x		AT5G57815	Cytochrome c oxidase, subunit Vib family protein
AT4G33670	-0.383952	2.88497e-07	57.422	49.979		x		AT4G33670	NAD(P)-linked oxidoreductase superfamily protein
AT2G28430	-0.384432	0.00139284	92.049	79.665		x		AT2G28430	zinc finger, C3HC4 type family protein
AT5G10450	-0.38472	1.17637e-08	260.734	225.697	x	x	x	GRF6	G-box regulating factor 6
AT1G67700	-0.385123	4.50548e-08	376.065	326.454	x			AT1G67700	multidrug resistance protein
AT5G49630	-0.385585	0.00457025	8.437	7.406	x			AAP6	amino acid permease 6
AT1G53670	-0.386167	8.56586e-06	87.666	75.517		x		MSRB1	methionine sulfoxide reductase B 1
AT5G66040	-0.386443	4.70097e-05	231.34	200.141		x		STR16	sulfurtransferase protein 16
AT1G66410	-0.386481	1.40713e-06	215.127	185.075		x		CAM4	calmodulin 4
AT1G49032	-0.386599	0.00434816	38.607	32.547		x		AT1G49032	hypothetical protein
AT3G54050	-0.386953	1.72908e-08	523.193	447.985	x			HCEF1	high cyclic electron flow 1
AT1G54780	-0.387066	1.24228e-07	413.03	354.656	x			TLP18.3	thylakoid lumen 18.3 kDa protein
AT5G02120	-0.387253	0.00120046	283.309	244.951		x		OHP	one helix protein
AT2G33855	-0.38765	5.30251e-06	60.211	51.586	x	x	x	AT2G33855	transmembrane protein
AT5G57040	-0.387826	6.45671e-08	115.729	99.391	x	x	x	AT5G57040	Lactoylglutathione lyase / glyoxalase I family protein
AT1G04260	-0.388021	0.00799988	14.517	12.583		x		MPI7	CAMV movement protein interacting protein 7
AT1G53233	-0.388419	0.000690148	97.578	80.481		x		AT1G53233	Natural antisense transcript overlaps with AT1G53230
AT5G17870	-0.388466	1.17173e-07	660.149	574.057	x	x	x	PSRP6	plastid-specific 50S ribosomal protein 6
AT4G32150	-0.388699	3.56801e-06	64.21	55.974		x		VAMP711	vesicle-associated membrane protein 711
AT5G05960	-0.389288	0.0373475	39.827	34.503		x		AT5G05960	Bifunctional inhibitor/lipid-transfer protein/seed storage 2S albumin superfamily protein
AT5G62720	-0.390106	2.67448e-08	196.137	169.115	x			AT5G62720	Integral membrane HPP family protein
AT5G47110	-0.390174	2.05557e-06	280.472	242.33		x		LIL3:2	Chlorophyll A-B binding family protein
AT1G11530	-0.39063	2.53333e-05	82.451	70.827		x		CXXS1	C-terminal cysteine residue is changed to a serine 1
AT2G17300	-0.390868	0.00517914	23.618	20.109		x		AT2G17300	hypothetical protein
AT5G64180	-0.392054	0.00413525	15.02	13.015		x		AT5G64180	tropomyosin
AT5G11740	-0.392125	9.36116e-08	1174.26	1011.76	x	x	x	AGP15	arabinogalactan protein 15
AT1G35680	-0.392681	8.14648e-06	770.965	658.253	x	x	x	RPL21C	Ribosomal protein L21
AT3G56910	-0.392755	1.10485e-05	927.322	796.896	x	x	x	PSRP5	plastid-specific 50S ribosomal protein 5
AT3G17100	-0.393374	1.08536e-05	26.841	22.92		x		AT3G17100	sequence-specific DNA binding transcription factor
AT4G31310	-0.394856	0.00011744	44.342	37.81		x		AT4G31310	AIG2-like (avirulence induced gene) family protein
AT1G76080	-0.395756	6.09436e-08	149.671	128.372	x			CDSP32	chloroplastic drought-induced stress protein of 32 kD
AT1G75630	-0.39723	1.45326e-05	168.489	142.254	x	x	x	AVA-P4	vacuolar H -pumping ATPase 16 kDa proteolipid subunit 4
AT2G47730	-0.397311	0.000292043	143.836	123.936	x	x	x	GSTF8	glutathione S-transferase phi 8
AT5G20630	-0.397433	3.2454e-06	1840.4	1576.19	x			GER3	germin 3
AT2G37470	-0.397616	4.6134e-06	80.399	69.226		x		AT2G37470	Histone superfamily protein
AT3G17210	-0.398594	3.54439e-05	264.435	226.845	x	x	x	HS1	heat stable protein 1
AT1G01990	-0.39875	4.0293e-05	17.236	14.557		x		AT1G01990	hypothetical protein
AT2G33450	-0.398896	2.9606e-06	837.282	716.171	x	x	x	PRPL28	Ribosomal L28 family
AT5G51110	-0.399374	7.34769e-09	320.579	275.875	x	x	x	AT5G51110	Transcriptional coactivator/pterin dehydratase
AT1G16000	-0.400456	0.000438216	67.629	57.963		x		AT1G16000	GAG1At protein
AT1G53520	-0.401072	5.73056e-05	43.664	37.319		x		FAP3	Chalcone-flavanone isomerase family protein
AT5G02500	-0.401189	7.5941e-06	748.035	642.611	x	x	x	HSC70-1	heat shock cognate protein 70-1
AT5G11500	-0.401399	1.51111e-08	117.472	100.612		x		AT5G11500	coiled-coil protein
AT5G64480	-0.401853	8.01617e-06	47.7	40.964		x		AT5G64480	hypothetical protein
AT3G01490	-0.402483	3.41096e-05	14.577	12.506	x			AT3G01490	Protein kinase superfamily protein
AT5G48810	-0.403039	2.31221e-06	218.18	186.294		x		CB5-D	cytochrome B5 isoform D
AT2G15580	-0.403099	0.0054302	49.305	43.013		x		AT2G15580	RING/U-box superfamily protein
AT1G58590	-0.403674	0.00284087	35.289	29.987		x		AT1G58590
AT5G17190	-0.404143	6.47292e-05	82.538	70.335		x		AT5G17190	B-cell receptor-associated-like protein
AT2G32090	-0.404554	0.00158987	48.485	41.264		x		AT2G32090	Lactoylglutathione lyase / glyoxalase I family protein
AT2G33220	-0.404935	7.84967e-07	134.828	115.762		x		AT2G33220	GRIM-19 protein
AT1G58235	-0.405457	0.0198651	28.913	24.641		x		AT1G58235	hypothetical protein
AT1G51400	-0.407357	0.000335068	649.875	553.56	x	x	x	AT1G51400	Photosystem II 5 kD protein
AT4G13950	-0.40812	0.0348436	18.871	16.082		x		RALFL31	ralf-like 31
AT5G60540	-0.408368	1.25185e-07	55.303	47.248		x		PDX2	pyridoxine biosynthesis 2
AT5G13510	-0.408536	8.04568e-07	373.825	318.312		x		EMB3136	Ribosomal protein L10 family protein
AT2G33250	-0.409389	8.83734e-06	24.855	21.16		x		AT2G33250	transmembrane protein
AT4G38490	-0.409401	0.000119064	41.402	35.331		x		AT4G38490	transmembrane protein
AT2G27385	-0.409793	0.000145531	209.063	176.703	x	x	x	AT2G27385	Pollen Ole e 1 allergen and extensin family protein
AT1G64355	-0.41036	6.89219e-07	96.87	82.378		x		AT1G64355	1-acyl-sn-glycerol-3-phosphate acyltransferase
AT3G60370	-0.411256	0.000515646	54.303	45.897		x		AT3G60370	FKBP-like peptidyl-prolyl cis-trans isomerase family protein
AT3G16140	-0.411265	2.33699e-08	1144.21	979.24	x	x	x	PSAH-1	photosystem I subunit H-1
AT2G25080	-0.411787	1.06503e-07	293.91	248.197	x	x	x	GPX1	glutathione peroxidase 1
AT3G27850	-0.412102	0.00013842	597.908	505.936	x	x	x	RPL12-C	ribosomal protein L12-C
AT4G04640	-0.412603	7.18271e-08	1038.78	875.459	x			ATPC1	ATPase, F1 complex, gamma subunit protein
AT3G06730	-0.413238	8.51695e-05	64.699	54.754		x		TRX z	Thioredoxin z
AT1G09415	-0.413617	0.000334344	49.82	42.314		x		NIMIN-3	NIM1-interacting 3
AT1G12310	-0.414357	2.86551e-07	71.479	60.761		x		AT1G12310	Calcium-binding EF-hand family protein
AT3G08740	-0.415035	6.32465e-08	365.918	308.339		x		AT3G08740	elongation factor P (EF-P) family protein
AT4G04830	-0.415757	0.0342932	78.104	66.056		x		MSRB5	methionine sulfoxide reductase B5
AT1G50320	-0.416128	1.76358e-08	208.09	176.223	x	x	x	THX	thioredoxin X
AT3G14210	-0.416213	7.97175e-09	897.962	757.91	x			ESM1	GDSL-like lipase/acylhydrolase superfamily protein
AT2G48070	-0.416862	1.54314e-09	106.622	90.804		x		RPH1	resistance to phytophthora 1
AT5G65220	-0.416887	7.05462e-09	759.411	640.089	x	x	x	AT5G65220	Ribosomal L29 family protein
AT1G02160	-0.416953	0.000627009	56.562	47.73		x		AT1G02160	Cox19 family protein (CHCH motif)
AT5G59950	-0.418854	8.72572e-07	29.314	24.202		x		AT5G59950	RNA-binding (RRM/RBD/RNP motifs) family protein
AT4G21280	-0.419566	4.71792e-09	2043.08	1728.71	x			PSBQA	photosystem II subunit QA
AT3G54900	-0.419728	9.6694e-07	130.078	108.868		x		CXIP1	CAX interacting protein 1
AT1G29910	-0.419777	1.46553e-05	1297.19	1101.96	x	x	x	CAB3	chlorophyll A/B binding protein 3
AT1G29660	-0.420123	0.000240855	98.245	82.846	x			AT1G29660	GDSL-like Lipase/Acylhydrolase superfamily protein
AT1G78630	-0.42081	1.03488e-06	560.667	476.063	x	x	x	emb1473	Ribosomal protein L13 family protein
AT5G11450	-0.420894	2.01757e-07	189.073	158.781		x		PPD5	PsbP domain protein (Mog1/PsbP/DUF1795-like photosystem II reaction center PsbP family protein)
AT1G11175	-0.421075	0.0233871	9.978	8.437		x		AT1G11175
AT1G78380	-0.421644	2.33556e-09	689.569	582.474		x		GSTU19	glutathione S-transferase TAU 19
AT1G64640	-0.421902	0.000117736	26.157	22.189		x		ENODL8	early nodulin-like protein 8
AT2G44650	-0.421906	7.58594e-07	180.645	151.35	x	x	x	CHL-CPN10	chloroplast chaperonin 10
AT5G20650	-0.422825	2.78576e-06	83.678	69.967	x	x	x	COPT5	copper transporter 5
AT4G23400	-0.423236	1.25022e-06	77.599	65.963		x		PIP1;5	plasma membrane intrinsic protein 1;5
AT5G19570	-0.424076	0.00454297	20.039	17.007		x		AT5G19570	transmembrane protein
AT2G34860	-0.425078	1.50075e-09	241.178	203.106		x		EDA3	DnaJ/Hsp40 cysteine-rich domain superfamily protein
AT5G12950	-0.42516	4.91025e-07	35.017	29.39	x			AT5G12950	proline-tRNA ligase (DUF1680)
AT4G05320	-0.425261	1.7163e-09	677.737	572.563	x			UBQ10	polyubiquitin 10
AT1G07320	-0.42538	3.08933e-06	379.872	320.358		x		RPL4	ribosomal protein L4
AT1G17100	-0.425608	7.12935e-07	184.987	156.512	x	x	x	HBP1	SOUL heme-binding family protein
AT2G43750	-0.426875	3.47014e-09	152.419	128.604		x		OASB	O-acetylserine (thiol) lyase B
AT4G13200	-0.42834	4.50927e-08	121.177	101.3		x		AT4G13200	hypothetical protein
AT4G33640	-0.428605	4.93897e-07	85.919	72.488		x		AT4G33640	costars family protein
AT2G20230	-0.429199	1.29351e-06	52.63	44.284	x	x	x	AT2G20230	Tetraspanin family protein
AT2G25610	-0.429543	9.73089e-07	68.984	57.759		x		AT2G25610	ATPase, F0/V0 complex, subunit C protein
AT4G01150	-0.429897	2.63238e-08	1589.01	1337.14	x	x	x	AT4G01150	CURVATURE THYLAKOID 1A-like protein
AT3G59840	-0.431374	0.000101219	47.472	39.865	x	x	x	AT3G59840	allyl alcohol dehydrogenase-like protein
AT2G28800	-0.431841	4.1547e-06	380.771	322.282		x		ALB3	63 kDa inner membrane family protein
AT3G53990	-0.431943	4.01774e-09	169.454	140.979	x	x	x	AT3G53990	Adenine nucleotide alpha hydrolases-like superfamily protein
AT1G72450	-0.432227	0.00265698	44.729	37.341		x		JAZ6	jasmonate-zim-domain protein 6
AT5G65990	-0.432582	2.05411e-08	26.319	22.057		x		AT5G65990	Transmembrane amino acid transporter family protein
AT1G10230	-0.432585	0.00130022	16.618	13.933		x		SK18	E3 ubiquitin ligase SCF complex subunit SKP1/ASK1 family protein
AT1G14450	-0.433409	8.30711e-05	131.38	110.036		x		AT1G14450	NADH dehydrogenase (ubiquinone)s
AT5G08050	-0.433729	8.09922e-08	208.558	175.144		x		AT5G08050	wiskott-aldrich syndrome family protein, putative (DUF1118)
AT5G13630	-0.433746	2.02911e-07	147.465	123.743	x			GUN5	magnesium-chelatase subunit chlH, chloroplast, putative / Mg-protoporphyrin IX chelatase, putative (CHLH)
AT4G23710	-0.434562	6.10068e-06	100.211	83.812		x		VAG2	vacuolar ATP synthase subunit G2
AT1G68585	-0.434792	0.00249083	18.849	15.524	x			AT1G68585	hypothetical protein
AT1G50732	-0.435044	0.000939284	61.341	51.067		x		AT1G50732	transmembrane protein
AT2G19310	-0.435162	1.9214e-06	93.598	77.931		x		AT2G19310	HSP20-like chaperones superfamily protein
AT4G33980	-0.435495	0.0220712	98.275	77.93		x		AT4G33980	hypothetical protein
AT2G24860	-0.436124	1.18803e-06	51.567	43.123		x		AT2G24860	DnaJ/Hsp40 cysteine-rich domain superfamily protein
AT5G41560	-0.436864	0.00309608	33.856	28.266		x		AT5G41560	DET1 complexing ubiquitin ligase
AT2G14880	-0.436912	2.31445e-09	135.893	113.34		x		AT2G14880	SWIB/MDM2 domain superfamily protein
AT1G58290	-0.437423	5.2152e-09	87.243	72.435		x		HEMA1	Glutamyl-tRNA reductase family protein
AT4G38160	-0.437436	2.71225e-07	81.438	66.771		x		pde191	Mitochondrial transcription termination factor family protein
AT1G68238	-0.437668	4.73156e-05	104.238	87.048		x		AT1G68238	transmembrane protein
AT4G15780	-0.437937	2.38067e-06	35.077	29.111		x		VAMP724	vesicle-associated membrane protein 724
AT3G54210	-0.438597	9.74105e-10	916.624	762.913	x	x	x	AT3G54210	Ribosomal protein L17 family protein
AT5G17610	-0.439692	6.90917e-05	32.207	26.864		x		AT5G17610	hypothetical protein
AT4G28750	-0.44057	1.08511e-10	1695.13	1418.88	x	x	x	PSAE-1	Photosystem I reaction centre subunit IV / PsaE protein
AT1G56200	-0.442103	9.68967e-05	161.146	133.496		x		EMB1303	embryo defective 1303
AT1G15390	-0.442384	3.66552e-08	43.852	36.712		x		PDF1A	peptide deformylase 1A
AT5G58375	-0.443029	1.2814e-05	53.054	43.897		x		AT5G58375	Methyltransferase-related protein
AT3G15395	-0.443093	7.31667e-05	53.5	43.472		x		AT3G15395	HrpN-interacting protein from malus protein
AT1G65295	-0.443346	1.47665e-05	55.1	45.853		x		AT1G65295	ubiquitin carboxyl-terminal hydrolase
AT5G14940	-0.443893	0.0254479	3.342	2.806	x			AT5G14940	Major facilitator superfamily protein
AT4G27600	-0.444371	1.12832e-08	91.589	75.844		x		NARA5	pfkB-like carbohydrate kinase family protein
AT4G21860	-0.444442	1.75989e-09	211.834	175.892		x		MSRB2	methionine sulfoxide reductase B 2
AT5G53580	-0.444755	5.32024e-09	71.442	58.868		x		PLR1	NAD(P)-linked oxidoreductase superfamily protein
AT5G03455	-0.444766	0.000117736	69.604	57.997		x		CDC25	Rhodanese/Cell cycle control phosphatase superfamily protein
AT4G15630	-0.446137	5.17643e-07	58.016	48.254		x		AT4G15630	Uncharacterized protein family (UPF0497)
AT1G67785	-0.446241	0.00196554	2010.05	1720.81		x		AT1G67785	hypothetical protein
AT5G57887	-0.44648	6.36828e-05	72.274	60.004		x		AT5G57887	transmembrane protein
AT1G68560	-0.446925	1.31471e-06	100.298	82.734	x			XYL1	alpha-xylosidase 1
AT4G18590	-0.447304	3.66765e-05	71.454	59.273		x		AT4G18590	Nucleic acid-binding, OB-fold-like protein
AT3G08510	-0.447721	2.77483e-09	86.436	71.577	x			PLC2	phospholipase C 2
AT1G01170	-0.448286	4.40504e-06	188.925	155.839	x	x	x	AT1G01170	ozone-responsive stress-like protein (DUF1138)
AT1G48350	-0.448447	4.1322e-07	676.439	561.762	x	x	x	EMB3105	Ribosomal L18p/L5e family protein
AT2G35370	-0.449654	3.47815e-07	870.512	719.402	x	x	x	GDCH	glycine decarboxylase complex H
AT3G13110	-0.45178	7.93846e-09	62.245	51.268	x			SERAT2;2	serine acetyltransferase 2;2
AT2G35470	-0.452542	0.00101152	16.723	13.744		x		AT2G35470	ribosome maturation factor
AT3G01520	-0.452814	0.000141497	55.888	46.255		x		AT3G01520	Adenine nucleotide alpha hydrolases-like superfamily protein
AT1G45474	-0.4539	1.00611e-09	185.666	156.308		x		Lhca5	photosystem I light harvesting complex protein 5
AT1G08770	-0.454038	0.00661469	11.703	9.679		x		PRA1.E	prenylated RAB acceptor 1.E
AT3G12345	-0.455005	2.07561e-08	147.385	122.759		x		AT3G12345	FKBP-type peptidyl-prolyl cis-trans isomerase
AT1G37130	-0.455062	7.27402e-06	325.365	268.662	x			NIA2	nitrate reductase 2
AT2G16510	-0.455097	1.61105e-08	164.025	135.348		x		AT2G16510	ATPase, F0/V0 complex, subunit C protein
AT4G11220	-0.455411	8.55605e-08	34.906	28.576		x		BTI2	VIRB2-interacting protein 2
AT5G61410	-0.455414	9.83135e-09	541.643	445.978	x	x	x	RPE	D-ribulose-5-phosphate-3-epimerase
AT5G22920	-0.455904	0.0178587	37.564	31.287		x		AT5G22920	CHY-type/CTCHY-type/RING-type Zinc finger protein
AT2G18270	-0.457368	0.0255948	99.769	82.487		x		AT2G18270	hypothetical protein
AT4G26960	-0.457867	0.0451815	15.31	12.66		x		AT4G26960	hypothetical protein
AT1G70830	-0.458532	4.54726e-08	115.098	94.875		x		MLP28	MLP-like protein 28
AT3G27160	-0.458595	1.57631e-07	734.927	595.671	x			GHS1	Ribosomal protein S21 family protein
AT4G17170	-0.459369	8.4522e-08	75.563	61.632		x		RABB1C	RAB GTPase homolog B1C
AT1G12080	-0.460358	0.000244522	15.074	12.122		x		AT1G12080	Vacuolar calcium-binding protein-like protein
AT4G31290	-0.461136	2.9936e-05	44.654	36.641		x		AT4G31290	ChaC-like family protein
AT1G16170	-0.461231	5.2553e-05	29.683	24.332		x		AT1G16170	ephrin-A3 protein
AT1G65260	-0.461566	1.21477e-11	192.189	157.298	x	x	x	PTAC4	plastid transcriptionally active 4
AT4G10300	-0.462709	6.82758e-11	252.161	205.926	x			AT4G10300	RmlC-like cupins superfamily protein
AT2G42840	-0.462965	6.08714e-09	180.522	148.215	x			PDF1	protodermal factor 1
AT5G67420	-0.463887	1.63692e-05	56.41	45.99	x	x	x	LBD37	LOB domain-containing protein 37
AT5G10700	-0.464346	0.00235452	13.37	10.904		x		AT5G10700	Peptidyl-tRNA hydrolase II (PTH2) family protein
AT1G74920	-0.464875	1.92468e-09	70.955	58.56		x		ALDH10A8	aldehyde dehydrogenase 10A8
AT3G11170	-0.464958	1.47585e-10	240.221	195.286	x	x	x	FAD7	fatty acid desaturase 7
AT2G38540	-0.465428	3.20086e-06	1609.89	1316.67	x	x	x	LP1	lipid transfer protein 1
AT1G21500	-0.465856	4.32954e-06	261.746	214.677	x	x	x	AT1G21500	hypothetical protein
AT4G30950	-0.465857	1.32385e-07	241.035	197.606	x	x	x	FAD6	fatty acid desaturase 6
AT1G48750	-0.466076	0.0468964	23.232	19.055		x		AT1G48750	Bifunctional inhibitor/lipid-transfer protein/seed storage 2S albumin superfamily protein
AT1G04640	-0.466204	1.74966e-07	70.759	57.453		x		LIP2	lipoyltransferase 2
AT3G15840	-0.466928	1.707e-09	455.348	371.376	x			PIFI	post-illumination chlorophyll fluorescence increase
AT1G72150	-0.467142	5.02151e-10	150.837	122.131	x			PATL1	PATELLIN 1
AT2G27400	-0.46736	8.14252e-05	56.465	45.81		x		TAS1A
AT1G02305	-0.467751	1.77727e-07	70.001	57.685		x		AT1G02305	Cysteine proteinases superfamily protein
AT1G30120	-0.468187	2.95955e-12	68.094	55.777		x		PDH-E1 BETA	pyruvate dehydrogenase E1 beta
AT2G21140	-0.468686	0.000109441	38.805	31.729	x			PRP2	proline-rich protein 2
AT2G04410	-0.468964	2.16228e-08	140.863	115.085	x	x	x	AT2G04410	RPM1-interacting protein 4 (RIN4) family protein
AT5G03880	-0.469756	5.96135e-10	233.071	187.524		x		AT5G03880	Thioredoxin family protein
AT3G03990	-0.471279	8.04522e-07	58.244	47.401		x		AT3G03990	alpha/beta-Hydrolases superfamily protein
AT5G63510	-0.472565	7.62202e-11	53	43.338		x		GAMMA CAL1	gamma carbonic anhydrase like 1
AT2G18280	-0.473623	1.44201e-09	34.703	28.312		x		TLP2	tubby like protein 2
AT1G29930	-0.473925	1.52358e-11	9051.23	7407.99	x	x	x	CAB1	chlorophyll A/B binding protein 1
AT1G54500	-0.474146	4.34089e-10	302.346	245.049	x	x	x	AT1G54500	Rubredoxin-like superfamily protein
AT1G01620	-0.474626	7.93223e-10	154.66	126.03	x			PIP1C	plasma membrane intrinsic protein 1C
AT1G18210	-0.475651	1.45012e-08	55.142	44.209		x		AT1G18210	Calcium-binding EF-hand family protein
AT3G17170	-0.477857	2.6784e-08	133.211	107.847		x		RFC3	Translation elongation factor EF1B/ribosomal protein S6 family protein
AT5G14920	-0.478258	2.30212e-06	109.71	88.785	x	x	x	AT5G14920	Gibberellin-regulated family protein
AT5G14910	-0.478476	4.41017e-09	422.785	340.873		x		AT5G14910	Heavy metal transport/detoxification superfamily protein
AT5G53490	-0.478673	4.20019e-12	339.2	272.693	x			AT5G53490	Tetratricopeptide repeat (TPR)-like superfamily protein
AT1G78680	-0.478904	3.76333e-12	74.937	60.533		x		GGH2	gamma-glutamyl hydrolase 2
AT2G25450	-0.479016	8.9304e-08	474.446	382.913	x			AT2G25450	2-oxoglutarate (2OG) and Fe(II)-dependent oxygenase superfamily protein
AT4G17870	-0.479033	2.39119e-06	30.297	24.497		x		PYR1	Polyketide cyclase/dehydrase and lipid transport superfamily protein
AT3G15190	-0.479601	3.2038e-05	2349.98	1969.15	x	x	x	PRPS20	chloroplast 30S ribosomal protein S20
AT1G67090	-0.480205	1.05308e-08	18965.9	15499.1	x	x	x	RBCS1A	ribulose bisphosphate carboxylase small chain 1A
AT2G26250	-0.480699	4.59668e-07	112.763	91.245	x			KCS10	3-ketoacyl-CoA synthase 10
AT3G09500	-0.480983	3.66198e-11	603.626	491	x	x	x	AT3G09500	Ribosomal L29 family protein
AT4G17085	-0.481165	0.00751442	50.916	41.277		x		AT4G17085	Putative membrane lipoprotein
AT1G15260	-0.48156	2.15867e-07	39.766	32.233		x		AT1G15260	LOW protein: ATP-dependent RNA helicase-like protein
AT5G35680	-0.48165	6.42117e-10	136.992	110.011	x			AT5G35680	Nucleic acid-binding, OB-fold-like protein
AT3G23000	-0.481937	0.000111883	43.628	35.175	x	x	x	CIPK7	CBL-interacting protein kinase 7
AT2G24945	-0.483971	1.29326e-05	42.733	34.421	x	x	x	AT2G24945	transmembrane protein
AT1G72970	-0.484259	1.97303e-08	32.608	26.367	x			HTH	Glucose-methanol-choline (GMC) oxidoreductase family protein
AT1G09340	-0.484603	1.10711e-10	532.977	431.022	x			CRB	chloroplast RNA binding protein
AT4G08685	-0.484675	1.14014e-07	52.671	42.515		x		SAH7	Pollen Ole e 1 allergen and extensin family protein
AT2G02130	-0.484999	2.66858e-10	284.24	229.668		x		LCR68	low-molecular-weight cysteine-rich 68
AT2G47440	-0.486096	0.00102706	15.129	12.4		x		AT2G47440	Tetratricopeptide repeat (TPR)-like superfamily protein
AT3G09210	-0.486155	8.85933e-12	88.182	71.195		x		PTAC13	plastid transcriptionally active 13
AT2G38870	-0.48653	0.00895806	62.803	50.582		x		AT2G38870	Serine protease inhibitor, potato inhibitor I-type family protein
AT5G50920	-0.486641	5.73872e-08	496.422	394.417	x			CLPC1	CLPC homologue 1
AT2G27860	-0.486967	4.59092e-13	136.603	110.518		x		AXS1	UDP-D-apiose/UDP-D-xylose synthase 1
AT4G23820	-0.489436	5.76305e-12	44.226	35.606		x		AT4G23820	Pectin lyase-like superfamily protein
AT1G75350	-0.491244	2.42745e-12	865.345	696.213	x	x	x	emb2184	Ribosomal protein L31
AT5G44340	-0.492882	7.23765e-10	219.691	176.849		x		TUB4	tubulin beta chain 4
AT5G23920	-0.493196	1.55073e-11	114.367	91.43	x			AT5G23920	transmembrane protein
AT2G43030	-0.49326	1.98614e-09	579.774	463.558	x	x	x	AT2G43030	Ribosomal protein L3 family protein
AT1G61790	-0.495308	6.1047e-08	90.37	71.755		x		AT1G61790	Oligosaccharyltransferase complex/magnesium transporter family protein
AT2G30570	-0.496288	9.53261e-13	2148.81	1722.96	x	x	x	PSBW	photosystem II reaction center W
AT4G23670	-0.496452	2.4093e-06	923.133	737.35	x			AT4G23670	Polyketide cyclase/dehydrase and lipid transport superfamily protein
AT5G11280	-0.49806	0.000119104	25.829	20.681		x		AT5G11280	tail fiber
AT5G12250	-0.499056	8.72252e-12	104.665	83.984	x	x	x	TUB6	beta-6 tubulin
AT3G26710	-0.499061	2.7457e-13	216.851	171.939	x	x	x	CCB1	cofactor assembly of complex C
AT4G14890	-0.499927	7.10456e-13	272.586	217.415		x		FdC1	2Fe-2S ferredoxin-like superfamily protein
AT4G27800	-0.500972	1.40895e-10	195.618	155.945		x		TAP38	thylakoid-associated phosphatase 38
AT1G55330	-0.501142	7.7597e-06	334.118	266.962		x		AGP21	arabinogalactan protein 21
AT3G46940	-0.501421	2.46692e-08	59.328	47.318		x		DUT1	DUTP-PYROPHOSPHATASE-LIKE 1
AT3G26740	-0.501867	1.69375e-13	2678.13	2100.3	x			CCL	CCR-like protein
AT3G60530	-0.504939	3.18672e-05	27.892	22.182		x		GATA4	GATA transcription factor 4
AT3G48690	-0.505298	3.78198e-08	101.707	80.968	x	x	x	CXE12	alpha/beta-Hydrolases superfamily protein
AT5G08260	-0.50534	1.40744e-08	57.138	45.783		x		scpl35	serine carboxypeptidase-like 35
AT3G52070	-0.507121	0.0027004	36.485	28.994		x		AT3G52070	RNA/RNP complex-1-interacting phosphatase
AT5G38420	-0.508792	3.92097e-10	5737.83	4611.68	x	x	x	RBCS2B	Ribulose bisphosphate carboxylase (small chain) family protein
AT5G41700	-0.508874	3.04102e-13	261.933	207.656	x	x	x	UBC8	ubiquitin conjugating enzyme 8
AT3G52105	-0.509191	0.00491362	22.314	17.77		x		AT3G52105	DIS3-exonuclease-like protein
AT4G32590	-0.509236	9.53163e-07	88.942	70.869		x		AT4G32590	2Fe-2S ferredoxin-like superfamily protein
AT1G30380	-0.511028	7.11096e-13	1886.83	1491.34	x	x	x	PSAK	photosystem I subunit K
AT5G18140	-0.511165	1.66645e-06	20.028	15.972		x		AT5G18140	Chaperone DnaJ-domain superfamily protein
AT1G51402	-0.512058	2.20782e-10	304.907	240.481	x	x	x	AT1G51402	hypothetical protein
AT3G57062	-0.512742	0.00049603	43.171	34.366		x		AT3G57062	transmembrane protein
AT5G11770	-0.512804	1.73735e-10	120.055	95.08		x		AT5G11770	NADH-ubiquinone oxidoreductase 20 kDa subunit
AT2G26975	-0.513369	1.18046e-06	69.017	54.15		x		COPT6	Ctr copper transporter family
AT5G25460	-0.515063	1.54457e-06	211.04	167.064	x			DGR2	transmembrane protein, putative (Protein of unknown function, DUF642)
AT1G03680	-0.515788	1.0216e-13	498.751	393.902	x	x	x	THM1	thioredoxin M-type 1
AT5G10160	-0.516312	4.03489e-09	82.873	62.218		x		AT5G10160	Thioesterase superfamily protein
AT1G49240	-0.51689	4.60538e-13	82.659	64.993		x		ACT8	actin 8
AT3G05410	-0.517637	4.74313e-07	26.77	21.746		x		AT3G05410	Photosystem II reaction center PsbP family protein
AT4G39330	-0.517971	5.88432e-07	122.667	94.882	x			CAD9	cinnamyl alcohol dehydrogenase 9
AT2G10940	-0.518547	2.68305e-11	1053.83	832.576	x			AT2G10940	Bifunctional inhibitor/lipid-transfer protein/seed storage 2S albumin superfamily protein
AT5G51545	-0.518587	6.21682e-11	89.357	70.489		x		LPA2	low psii accumulation2
AT2G32650	-0.519254	2.97978e-08	150.949	116.828		x		AT2G32650	RmlC-like cupins superfamily protein
AT1G72930	-0.519686	0.000270014	197.229	154.717	x	x	x	TIR	toll/interleukin-1 receptor-like protein
AT5G60360	-0.520329	4.67583e-12	325.879	256.551	x	x	x	ALP	aleurain-like protease
AT3G25470	-0.520603	5.85808e-13	91.208	71.654		x		AT3G25470	bacterial hemolysin-like protein
AT5G09660	-0.520777	2.1256e-11	637.704	504.029	x			PMDH2	peroxisomal NAD-malate dehydrogenase 2
AT5G08000	-0.520953	9.52341e-09	38.051	30.158		x		E13L3	glucan endo-1,3-beta-glucosidase-like protein 3
AT1G20450	-0.521517	4.35773e-07	112.784	88.257	x			ERD10	Dehydrin family protein
AT3G01690	-0.521946	2.79432e-08	52.399	41.413		x		AT3G01690	alpha/beta-Hydrolases superfamily protein
AT2G33180	-0.523635	4.99357e-05	94.766	74.624		x		AT2G33180	hypothetical protein
AT5G43460	-0.523828	1.53276e-10	69.216	54.056		x		AT5G43460	HR-like lesion-inducing protein-like protein
AT5G52190	-0.525572	3.05012e-10	49.336	38.764		x		AT5G52190	Sugar isomerase (SIS) family protein
AT1G21670	-0.525861	1.52832e-08	14.382	11.409	x			AT1G21670	DPP6 amino-terminal domain protein
AT5G65360	-0.526624	8.24243e-15	172.704	135.71		x		AT5G65360	Histone superfamily protein
AT5G20500	-0.527116	1.93324e-09	117.983	92.544		x		AT5G20500	Glutaredoxin family protein
AT2G38140	-0.527434	3.93401e-09	937.963	728.664	x	x	x	PSRP4	plastid-specific ribosomal protein 4
AT4G02370	-0.527795	1.03787e-06	63.454	49.426		x		AT4G02370	pectinesterase (Protein of unknown function, DUF538)
AT1G52220	-0.52792	8.03837e-14	590.379	454.504	x			AT1G52220	CURVATURE THYLAKOID protein
AT1G59870	-0.528138	1.15579e-07	178.212	139.283	x			PEN3	ABC-2 and Plant PDR ABC-type transporter family protein
AT5G13140	-0.528333	4.39799e-11	78.357	61.309		x		AT5G13140	Pollen Ole e 1 allergen and extensin family protein
AT3G13720	-0.528368	9.34458e-08	31.386	24.561		x		PRA8	PRA1 (Prenylated rab acceptor) family protein
AT5G65660	-0.528674	4.39553e-07	71.04	55.479		x		AT5G65660	hydroxyproline-rich glycoprotein family protein
AT5G51020	-0.529267	4.88829e-09	40.313	31.51		x		CRL	crumpled leaf
AT4G37930	-0.531483	9.84713e-12	1367.53	1068.94	x			SHM1	serine transhydroxymethyltransferase 1
AT5G57170	-0.532629	3.7578e-07	64.641	50.211		x		AT5G57170	Tautomerase/MIF superfamily protein
AT4G05070	-0.534493	0.0211044	142.457	111.295	x	x	x	AT4G05070	Wound-responsive family protein
AT5G02380	-0.534642	3.90369e-10	2831.72	2207.03	x	x	x	MT2B	metallothionein 2B
AT1G07890	-0.535465	2.09356e-11	1075.24	841.031	x			APX1	ascorbate peroxidase 1
AT4G26530	-0.536076	1.02302e-07	241.278	188.603		x		FBA5	Aldolase superfamily protein
AT1G68530	-0.537201	1.53065e-07	122.126	94.784	x			KCS6	3-ketoacyl-CoA synthase 6
AT3G52960	-0.53742	8.3719e-09	412.687	318.889		x		AT3G52960	Thioredoxin superfamily protein
AT1G29670	-0.537874	2.37333e-08	109.785	85.587	x	x	x	AT1G29670	GDSL-like Lipase/Acylhydrolase superfamily protein
AT2G06520	-0.540814	6.23633e-09	2361.74	1831.82	x	x	x	PSBX	photosystem II subunit X
AT3G47650	-0.540989	1.84397e-08	664.889	511.916	x	x	x	AT3G47650	DnaJ/Hsp40 cysteine-rich domain superfamily protein
AT1G18010	-0.542094	4.4701e-06	16.489	12.868		x		AT1G18010	Major facilitator superfamily protein
AT3G46010	-0.544342	3.00851e-15	181.475	140.872		x		ADF1	actin depolymerizing factor 1
AT2G41180	-0.545066	0.00206504	31.477	24.166		x		SIB2	VQ motif-containing protein
AT5G63160	-0.546331	1.74863e-05	39.652	30.56		x		BT1	BTB and TAZ domain protein 1
AT1G24020	-0.546902	1.16776e-10	213.002	164.313	x	x	x	MLP423	MLP-like protein 423
AT1G19770	-0.548399	0.00563883	53.693	41.359		x		PUP14	purine permease 14
AT4G16980	-0.548513	7.00569e-16	499.801	382.051	x	x	x	AT4G16980	arabinogalactan-protein family
AT5G19780	-0.550481	5.39793e-14	205.313	158.848	x			TUA5	tubulin alpha-5
AT1G06640	-0.55236	1.12642e-07	53.281	41.754		x		AT1G06640	2-oxoglutarate (2OG) and Fe(II)-dependent oxygenase superfamily protein
AT5G59500	-0.55249	4.45833e-08	45.862	35.4		x		AT5G59500	protein C-terminal S-isoprenylcysteine carboxyl O-methyltransferase
AT5G23820	-0.553814	1.61489e-05	125.819	97.695	x			AT5G23820	MD-2-related lipid recognition domain-containing protein
AT1G15885	-0.554056	0.000325178	20.978	16.212		x		AT1G15885	hypothetical protein
AT5G39570	-0.554777	1.29736e-13	220.444	170.65	x			AT5G39570	transmembrane protein
AT3G14220	-0.555731	1.81299e-12	37.589	28.87	x			AT3G14220	GDSL-like Lipase/Acylhydrolase superfamily protein
AT5G42850	-0.557241	5.50562e-09	69.238	53.319		x		AT5G42850	Thioredoxin superfamily protein
AT3G27830	-0.557443	7.2205e-09	481.209	367.932	x	x	x	RPL12-A	ribosomal protein L12-A
AT5G23860	-0.558247	3.98437e-13	31.659	24.409		x		TUB8	tubulin beta 8
AT1G56300	-0.559352	2.29927e-13	67.349	51.111		x		AT1G56300	Chaperone DnaJ-domain superfamily protein
AT2G30860	-0.559706	1.20966e-13	1417.79	1092.81	x			GSTF9	glutathione S-transferase PHI 9
AT1G04420	-0.559909	3.02932e-13	111.569	85.546		x		AT1G04420	NAD(P)-linked oxidoreductase superfamily protein
AT5G07580	-0.560676	8.32509e-05	61.148	46.684		x		AT5G07580	ethylene-responsive transcription factor
AT5G19290	-0.560734	5.52946e-09	43.659	33.473		x		AT5G19290	alpha/beta-Hydrolases superfamily protein
AT1G20340	-0.560816	3.06594e-15	3379.52	2576.25	x	x	x	DRT112	Cupredoxin superfamily protein
AT2G31670	-0.56107	1.77431e-10	85.713	65.65		x		AT2G31670	Stress responsive alpha-beta barrel domain protein
AT2G25250	-0.56108	6.62619e-07	28.285	21.484		x		AT2G25250	serine/arginine repetitive matrix-like protein
AT3G18080	-0.561579	6.38626e-12	256.744	195.684	x			BGLU44	B-S glucosidase 44
AT1G70760	-0.562463	1.42172e-13	383.572	291.683	x	x	x	NdhL	inorganic carbon transport protein-like protein
AT2G14900	-0.562966	0.00490091	18.357	14.101		x		AT2G14900	Gibberellin-regulated family protein
AT5G15780	-0.563136	5.22642e-07	58.394	44.909	x	x	x	AT5G15780	Pollen Ole e 1 allergen and extensin family protein
AT5G47550	-0.563264	0.000126818	40.792	31.043		x		AT5G47550	Cystatin/monellin superfamily protein
AT4G03280	-0.563984	9.79742e-13	1414.61	1085.62	x			PETC	photosynthetic electron transfer C
AT1G17200	-0.564186	8.37789e-08	61.719	47.576	x	x	x	AT1G17200	Uncharacterized protein family (UPF0497)
AT3G10020	-0.566556	0.00176537	84.781	64.851	x	x	x	AT3G10020	plant/protein
AT2G21620	-0.567217	1.31753e-10	97.95	74.974		x		RD2	Adenine nucleotide alpha hydrolases-like superfamily protein
AT3G52150	-0.568459	2.30216e-12	542.148	410.494	x			PSRP2	RNA-binding (RRM/RBD/RNP motifs) family protein
AT5G66570	-0.569611	8.57389e-20	2923.44	2229.13	x	x	x	PSBO1	PS II oxygen-evolving complex 1
AT2G43550	-0.569797	1.11897e-07	201.237	154.266		x		AT2G43550	scorpion toxin-like knottin superfamily protein
AT1G62480	-0.571353	1.56706e-12	214.42	163.154		x		AT1G62480	Vacuolar calcium-binding protein-like protein
AT1G78560	-0.572804	2.16366e-11	26.826	20.441		x		AT1G78560	Sodium Bile acid symporter family
AT1G31330	-0.573279	4.57113e-12	2450.86	1868.45	x	x	x	PSAF	photosystem I subunit F
AT4G25570	-0.577204	2.52951e-17	108.982	83.058	x	x	x	ACYB-2	Cytochrome b561/ferric reductase transmembrane protein family
AT4G24972	-0.581179	1.06847e-05	26.425	20.05		x		TPD1	tapetum determinant 1
AT1G13110	-0.584313	1.30675e-06	55.13	41.493	x			CYP71B7	cytochrome P450, family 71 subfamily B, polypeptide 7
AT1G50900	-0.584861	1.15301e-15	205.699	154.896	x	x	x	GDC1	Ankyrin repeat family protein
AT4G35830	-0.585696	1.17236e-16	143.983	108.34	x			ACO1	aconitase 1
AT2G17450	-0.585895	3.42933e-06	31.992	24.93		x		RHA3A	RING-H2 finger A3A
AT1G78850	-0.587511	1.66818e-09	105.89	79.917	x			AT1G78850	D-mannose binding lectin protein with Apple-like carbohydrate-binding domain-containing protein
AT3G23170	-0.587793	0.0369227	19.705	14.793		x		AT3G23170	hypothetical protein
AT4G38690	-0.588956	1.06629e-08	17.334	13.085		x		AT4G38690	PLC-like phosphodiesterases superfamily protein
AT5G65630	-0.589262	1.72442e-18	55.002	41.528		x		GTE7	global transcription factor group E7
AT4G23870	-0.589556	0.0138073	7.345	5.528		x		AT4G23870	hypothetical protein
AT1G12845	-0.589595	2.31812e-07	38.767	29.143		x		AT1G12845	transmembrane protein
AT1G07080	-0.592018	6.72068e-14	66.617	49.814		x		AT1G07080	Thioredoxin superfamily protein
AT1G24148	-0.592068	3.70496e-05	34.111	25.479		x		AT1G24148	hypothetical protein
AT4G30660	-0.593544	2.638e-12	326.783	243.715	x	x	x	AT4G30660	Low temperature and salt responsive protein family
[truncated: 299 more rows]

## Sheet: Table S9
Table S9: Preprocessing of the iCLIP sequencing libraries at LL24 and mapping statistics
[truncated: 23 more rows]

[truncated: 9 more sheets: Table S10, Table S11, Table S12, Table S13, Table S14, Table S15, Table S16, Table S17, Table S18]
